# Supplementary material for: Regional innovation effect of smart city construction in China
Source: PLoS One. 2023 Feb 16;18(2):e0281862. doi: 10.1371/journal.pone.0281862 (PMC9934328; doi:10.1371/journal.pone.0281862)
Supplement: S1 Datasheet — (XLS) [file pone.0281862.s001.xls]

## Sheet: Sheet1
Province	City	Year	City-id	Province-id	Eastern region	Central region	Smart City pilot (including district/county pilot)	Registered population at the end of the year (10,000 persons)	GDP(ten thousand Yuan)	Per capita GDP (one Yuan)	Proportion of secondary industry in GDP (%)	Proportion of tertiary industry in GDP (%)	Imports of goods (USD million)	Exports of goods (USD million)	Local general public budget expenditure (Ten thousand Yuan)	Number of Employees in Urban Units at end of period (10,000 persons)	Number of Students in Regular Institutions of Higher Learning (1 person)	Financial Expenditure of Science (one million yuan)	Urban Innovation Index (2001-2016)	Number of inventions obtained in the current year (units)	Number of utility models obtained in the current year (units)	Number of designs obtained in the current year (units)
Beijing	Beijing	2019	1	1	1	0	1	1397.42	354451000	164220	16.16	83.52	340812	74997.8	74082503	791.298	585971	43341.7		52917	58183	20101
Tianjin	Tianjin	2019	2	2	1	0	1	1108.18	140554600	90371	35.23	63.46	9113.28	6349.95	35087128	269.354	539400	10995.5		5009	48111	4491
Hebei	Shijiazhuang	2019	101	3	1	0	1	1052	5.80994e+07	52859	31.53	60.74	7592.38	9499.21	10513884	106.938	533070	1233.73		1322	10614	1867
	Tangshan	2019	102	3	1	0	1	756.42	6.89003e+07	86667	52.44	39.85	6377.99	4262.43	7975076	77.9209	146262	982.11		822	5465	784
	Qinhuangdao	2019	103	3	1	0	1	301.36	1.61202e+07	51334.2	32.89	54.31	1899.98	3301.37	3179413	27.5565	94673	310.44		698	1883	591
	Handan	2019	104	3	1	0	1	1061	3.48605e+07	36545.6	44.59	45.59	1760.89	959.6	6972080	62.134	72200	665.3		309	3094	634
	Xingtai	2019	105	3	1	0	0	801.37	2.11996e+07	28707.1	39.3	47.33	388.673	1855.54	5504747	39.8845	56156	303.92		183	2552	1916
	Baoding	2019	106	3	1	0	1	1215	3.7722e+07	31856.3	34.95	53.3	682.586	4768.93	8777475	81.7571	189598	567.76		864	5323	1894
	Zhangjiakou	2019	107	3	1	0	0	465	1.55106e+07	35024.8	28.72	55.57	162.06	302.327	6110403	35.3951	65764	233.08		134	1281	173
	Chengde	2019	108	3	1	0	0	382.5	1.471e+07	41080.2	33.21	46.53	55.8789	271.301	4218239	27.0923	53941	186.7		108	1017	166
	Cangzhou	2019	109	3	1	0	0	787	3.58796e+07	47662.5	39.86	51.98	2718.68	2661.51	6863022	47.5612	80982	494.22		131	3433	1381
	Langfang	2019	110	3	1	0	1	483	3.19602e+07	65511.6	32.92	60.44	2449.14	2659.98	6397682	39.0771	136428	742.77		431	3643	1833
	Hengshui	2019	111	3	1	0	0	457.8	1.50493e+07	33599.2	32.7	52.9	366.119	3025.53	3942764	22.9766	21786	557.2		101	2115	779
Shanxi	Taiyuan	2019	201	4	0	1	1	383.5	40161900	90421	37.69	61.24	6783.61	9449.7	6105530	101.481	503326	2320.44		1752	5217	489
	Datong	2019	202	4	0	1	1	318	13112070	37902	37.2	57.4	244.553	502.371	3633627	38.3258	28495	226.03		123	976	83
	Yangquan	2019	203	4	0	1	1	132	7.1771e+06	50689	45.53	52.83	73.3162	76.0857	1322650	21.6281	16946	74.47		30	320	26
	Changzhi	2019	204	4	0	1	1	340	16399170	47219	53.35	43.56	99.3142	80.2703	3545092	45.9734	37069	168.41		50	1233	80
	Jincheng	2019	205	4	0	1	1	222	13551560	57714	54.32	42.18	906.806	150.282	2525199	37.0375	4077	284.19		34	677	27
	Shuozhou	2019	206	4	0	1	1	164	10566800	59269	39.82	54.46	64.4511	52.9674	1929168	18.6579	11112	65.81		14	234	53
	Jinzhong	2019	207	4	0	1	0	335	1.44762e+07	42759	44.81	47.28	51.5986	248.568	3710587	37.655	200928	272.82		81	1246	175
	Yuncheng	2019	208	4	0	1	0	514	15535350	28951	34.6	49.54	661.793	405.1	3741868	36.3272	56615	153.86		84	1025	288
	Xinzhou	2019	209	4	0	1	1	307	9916758	31260	43.47	47.93	42.5406	212.951	3710149	23.9418	28474	134.78		35	348	100
	Linfen	2019	210	4	0	1	0	431	14483800	32155	43.25	49.6	13.3165	206.232	4112039	37.0993	42917	82.29		52	687	79
	Lvliang	2019	211	4	0	1	1	394	1.50702e+07	38758	59.75	35.65	338.761	314.961	4306614	34.6796	19232	213.44		27	710	116
Neimenggu	Huhehaote	2019	301	5	0	1	1	249	27914591	89138	29.52	66.41	880.131	920.73	4179245	44.8633	243175	718.68		356	2559	557
	Baotou	2019	302	5	0	1	1	225	2.71447e+07	93835	39.3	57.17	1345.57	1419.52	3645308	34.0898	76417	428.06		273	1588	132
	Wuhai	2019	303	5	0	1	1	44	5509456	97564.3	62.17	36.88	8.69981	75.3984	1029679	8.4292	5915	88.88		19	192	22
	Chifeng	2019	304	5	0	1	0	460	17083785	39488	29.76	51.31	472.69	427.741	5452234	31.3158	23652	176.97		50	729	134
	Tongliao	2019	305	5	0	1	0	317	12672599	40410	30.78	46.94	20.2996	318.993	3793068	22.6494	32185	127.69		36	405	52
	Eerduosi	2019	306	5	0	1	1	163.5	36050277	173069	58.04	38.53	376.992	452.39	6266762	33.9869	13024	492.45		85	1323	147
	Hulunbeier	2019	307	5	0	1	1	255	11930340	47116	27.88	48.73	1925.56	510.389	4598012	32.2052	7369	135.96		27	321	79
	Bayannaoer	2019	308	5	0	1	0	174	8750104	51722	32.51	44.52	3427.87	572.448	3053865	16.5889	11289	63.29		19	373	71
	Wulanchabu	2019	309	5	0	1	0	268.91	8.08418e+06	38622	39.15	44.99	114.548	400.191	3712074	15.8014	25300	59.27		16	518	47
Liaoning	Shenyang	2019	401	6	1	0	1	756.39	64703000	77777	33.67	61.94	10975.1	4580.52	10476460	119.576	424191	1990.13		3344	9756	1432
	Dalian	2019	402	6	1	0	1	598.69	70017000	99995.7	39.99	53.46	35106.5	28132.8	10162849	99.9016	290589	2749.46		2802	8644	991
	Anshan	2019	403	6	1	0	0	339.8	17453000	49123	42.74	51.27	2017.18	2205.83	3269833	37.4789	31244	123.57		389	1714	217
	Fushun	2019	404	6	1	0	0	206.7	8471000	41382	49.33	44.01	63.9755	485.674	2081401	21.0786	42442	29.17		90	855	250
	Benxi	2019	405	6	1	0	0	144.52	7811000	46673	47.77	45.59	1518.22	1176.01	1648167	21.0427	39049	22.42		57	388	98
	Dandong	2019	406	6	1	0	0	232.9	7680000	32256	25	56.09	317.369	1918.73	2233460	18.1738	29158	38.74		98	858	101
	Jinzhou	2019	407	6	1	0	0	293.4	10730000	35431	26.02	55.5	398.166	96.9826	3609910	22.2966	77635	493.87		179	1095	257
	Yingkou	2019	408	6	1	0	1	230.8	13282000	54612	45.27	46.59	3647.99	3214.27	2544913	21.5087	23781	109.41		72	974	147
	Fuxin	2019	409	6	1	0	0	183.7	4881000	27945	26.53	51.71	13.0425	282.879	1781731	14.4703	41237	26.95		155	530	68
	Liaoyang	2019	410	6	1	0	0	174.4	8.31e+06	45498	47.35	42.94	107.821	430.992	1854741	16.1631	20516	58.04		56	741	84
	Panjin	2019	411	6	1	0	0	130	12809000	88983	53.62	38.49	2789.74	307.393	2329156	39.8208	8103	57.23		147	859	85
	Tieling	2019	412	6	1	0	0	289.2	6400000	24382	27.98	47.87	207.211	265.022	2272629	19.3966	26199	88.99		17	639	92
	Chaoyang	2019	413	6	1	0	0	334.9	8431000	28761	29.42	47.51	168.879	402.355	3005607	22.3323	9080	40.25		33	596	60
	Huludao	2019	414	6	1	0	0	275.8	8.071e+06	31802	37.45	46.08	1445.89	970.595	2483790	17.3587	9456	34.85		42	435	388
Jilin	Changchun	2019	501	7	0	1	1	753.8	5.90414e+07	78456	42.27	51.84	12283.1	2154.98	8960220	118.271	468853	1128.92		2597	8356	900
	Jilin	2019	502	7	0	1	1	411.61	14165560	34335	36.01	52.47	335.094	607.911	4206010	35.9103	112779	175.8		223	912	181
	Sipin	2019	503	7	0	1	1	318.18	7961686	24979	20.81	49.87	31.6456	39.1274	3250169	17.7179	40208	34.86		72	502	110
	Liaoyuan	2019	504	7	0	1	1	116.55	4.10384e+06	35108	29.41	60.88	43.3961	220.031	1331042	8.7373	7128	26.51		24	124	30
	Tonghua	2019	505	7	0	1	1	214.74	7257567	33702	31.46	58.15	273.067	125.983	2672969	18.563	12854	306.84		20	167	117
	Baishan	2019	506	7	0	1	1	116.51	5096629	43465	27.76	61.52	100.712	199.04	2006272	13.864	2428	48.03		9	73	41
	Songyuan	2019	507	7	0	1	0	274.55	7.29784e+06	26559	19.58	53.99	1.49637	182.405	2696766	18.0884	4340	61.7		6	240	61
	Baicheng	2019	508	7	0	1	0	188.5	4915546	25980	16.34	58.33	17.3431	95.4601	2499874	15.4902	23852	97.82		14	274	59
Heilongjiang	Haerbin	2019	601	8	0	1	1	951.34	52494300	55175	21.48	67.68	1909.78	1736.61	11011389	104.665	581859	1563.06		3427	7195	1219
	Qiqihaer	2019	602	8	0	1	1	526.65	11288954	22667	21.69	48.35	184.814	434.589	4825811	27.8796	56810	131.42		151	1124	148
	Jixi	2019	603	8	0	1	0	169.35	5519665	32278	22.15	40.65	45.7045	273.883	1734778	15.0764	9129	54.3		21	218	79
	Hegang	2019	604	8	0	1	0	98.49	3363924	33981	29.33	41.86	38.1994	1.36732	1429543	16.9083	2926	49.27		5	156	22
	Shuangyashan	2019	605	8	0	1	0	140.69	4764352	33844	21.36	46.8	79.3133	123.247	1750379	15.1357		27.47		7	287	31
	Daqing	2019	606	8	0	1	1	274.7	25682587	94289	52.62	38.82	13855.9	608.987	3159091	46.9182	61752	337.81		330	1672	164
	Yichun	2019	607	8	0	1	0	112.436	2988410	26384	19.81	43.19	14.5504	39.8727	1750626	16.4125	2392	21.4		3	135	147
	Jiamusi	2019	608	8	0	1	1	232.03	7.62911e+06	32788	11.7	41.34	0.48574	0.308843	2979246	22.9135	52525	47.4		50	802	184
	Qitaihe	2019	609	8	0	1	0	76.97	2313368	29913	41.32	44.48	10.4253	2.31415	1365975	8.1924	4081	28.15		9	138	96
	Mudanjiang	2019	610	8	0	1	1	250.4	8249915	32811	21.39	56.9	3756.71	1191.09	2063561	19.2033	53272	106.47		86	416	140
	Heihe	2019	611	8	0	1	0	158.05	5789001	36478	12.08	45.4	362.263	198.156	2232248	17.7086	10747	38.4		11	421	76
	Suihua	2019	612	8	0	1	1	521.74	11011239	21045	10.68	42.92	436.046	167.946	4709672	23.7076	11201	28.17		27	536	167
Shanghai	Shanghai	2019	3	9	1	0	1	1469.3	379875500	157279	26.99	72.73	294719	198949	81792842	716.058	526585	38954.2		22593	61362	16065
Jiangsu	Nanjing	2019	701	10	1	0	1	709.82	140301500	165681	35.93	62.02	26408.3	43598.4	16580700	202.519	877894	9762		12361	37287	5244
	Wuxi	2019	702	10	1	0	1	502.83	118523200	180044	47.48	51.48	36908.6	55405.5	11175200	122.348	119976	5521		4294	29690	4255
	Xuzhou	2019	703	10	1	0	1	1041.73	71513500	81138	40.36	50.1	2232.82	11279.1	8822100	74.2053	134722	2589		2440	7396	2707
	Changzhou	2019	704	10	1	0	1	385.02	74008600	156390	47.69	50.19	8584.68	25211.5	6541900	64.5999	129965	2673		2569	18980	3263
	Suzhou	2019	705	10	1	0	1	722.603	192358000	179174	47.46	51.51	126936	191871	21414500	291.528	249022	18158		8267	65305	7373
	Nantong	2019	706	10	1	0	1	759.82	93833900	128294	49.05	46.39	11668.6	24868.6	9726400	161.141	111912	3301		2270	13237	4185
	Lianyungang	2019	707	10	1	0	1	534.41	3.13929e+07	69523	43.43	45.03	5439.58	3887.85	4660300	42.6994	47006	1407		521	3535	992
	Huaian	2019	708	10	1	0	1	560.48	38712100	78543	41.78	48.25	1323.82	3376.98	5291500	45.9323	75558	907		519	5659	1433
	Yancheng	2019	709	10	1	0	1	821.35	57022600	79149	41.59	47.54	3199.27	6404.98	8775200	59.9436	67439	2664		1445	12727	1437
	Yangzhou	2019	710	10	1	0	0	457.14	5.85008e+07	128856	47.49	47.51	2937.49	8351.89	6119500	85.8104	86964	1734		1338	11577	5786
	Zhenjiang	2019	711	10	1	0	1	270.16	41273200	128981	48.58	48.03	3334.67	7854.31	4662500	37.5916	100135	1831		2278	8763	1566
	Taizhou	2019	712	10	1	0	1	500.55	51333600	110731	49.21	45.1	4934.67	9517.21	5942400	94.6218	65793	1775		1003	11510	2338
	Suqian	2019	713	10	1	0	1	592.36	30992300	62840	42.73	46.8	538.311	2884.94	5057400	41.1116	13308	1484		208	6717	891
Zhejiang	Hangzhou	2019	801	11	1	0	1	795.37	153730458	152465	31.71	66.17	26670.8	48613.9	19528530	286.545	446683	14818.8		11719	36246	13477
	Ningbo	2019	802	11	1	0	1	608.47	119851200	143157	48.25	49.06	46408.1	86557.8	17678895	158.146	156455	12415.6		5060	24660	17365
	Wenzhou	2019	803	11	1	0	1	832.36	66061100	71225	42.57	55.14	3144.79	24437	10841222	99.9305	104298	2352.82		3861	20675	12371
	Jiaxing	2019	804	11	1	0	0	363.7	5.37032e+07	112751	53.87	43.89	10522.3	30543	7668853	73.9692	72365	3303.88		2300	20720	4678
	Huzhou	2019	805	11	1	0	0	267.57	31224300	102593	51.1	44.63	1473	12159.3	4668656	48.9773	28834	1871.49		1258	12259	2839
	Shaoxing	2019	806	11	1	0	1	447.87	5.78074e+07	114561	47.93	48.46	3014.43	32639.8	6408697	102.947	104232	4689.32		3282	20117	3433
	Jinhua	2019	807	11	1	0	1	491.93	45599100	81224	40.2	56.6	2677.8	58489.3	6643295	69.5327	81338	2479.33		1880	11190	13992
	Quzhou	2019	808	11	1	0	0	257.63	15735200	71087	41.37	53.11	5026.2	3457.08	4490028	20.7942	16409	1539.71		573	3368	790
	Zhoushan	2019	809	11	1	0	0	96.599	13716000	116781	34.66	54.64	12613.4	7267.22	3233611	18.6095	24585	746.15		579	1301	141
	Taizhou	2019	810	11	1	0	1	606.64	51340500	83555	45.58	48.93	1956.49	22694.1	7703304	87.9754	37349	2878.79		3059	12875	10903
	Lishui	2019	811	11	1	0	0	270.77	14766098	66936	38.68	54.52	399.629	3876.77	5264959	19.5076	20952	1143.03		275	4457	2676
Anhui	Hefei	2019	901	12	0	1	1	770.44	94094000	115623	36.3	60.6	12016.6	20190.1	11226669	170.907	536242	13032.2		5978	21386	2961
	Wuhu	2019	902	12	0	1	1	389.84	36182600	96154	48.56	47.4	2685.86	4506.3	5024765	46.2462	140361	5115.12		2554	5938	1436
	Bengbu	2019	903	12	0	1	1	386.3	20572000	60469	41.12	47.5	0	0	3375154	27.7486	65651	1662.38		536	2574	492
	Huainan	2019	904	12	0	1	1	390.82	12962000	37140	40.71	49.27	31.286	565.211	2620841	26.5849	64930	502.72		332	1478	212
	Maanshan	2019	905	12	0	1	0	229.14	21110000	89867	48.95	46.59	2662.93	2537.55	2533325	27.1052	61780	1087.98		1195	3689	246
	Huaibei	2019	906	12	0	1	1	218.72	10779000	47654	42.73	50.51	77.1325	737.686	1900091	19.0475	44058	83.15		223	1239	141
	Tongling	2019	907	12	0	1	1	170.58	9602000	58726	46.33	48.19	6300.87	857.058	1689119	19.0651	34314	946.64		292	1269	163
	Anqing	2019	908	12	0	1	0	528.58	23805000	50574	44.92	45.98	418.752	1241.23	4635724	37.8649	42588	1135.57		333	2215	795
	Huangshan	2019	909	12	0	1	1	148.92	8180000	57853	34.64	57.82	168.275	986.122	1968199	12.9526	22604	607.96		94	869	216
	Chuzhou	2019	910	12	0	1	1	455.35	2.9091e+07	70429	49.08	42.35	1763.61	2252.03	4551158	33.3834	55739	1404.83		898	4526	571
	Fuyang	2019	911	12	0	1	1	1077.28	27050000	32855	38.2	48.85	245.67	1328.54	6552803	43.0768	42708	722.88		697	3597	870
	Suzhou	2019	912	12	0	1	1	658.27	19787500	34773	35.89	49.57	28.5484	882.492	4498613	30.2163	29806	349.49		340	1110	314
	Luan	2019	913	12	0	1	1	591.07	16201000	33370	36.14	50.47	88.5757	790.526	4739907	131.38	43599	1152.01		357	2351	576
	Haozhou	2019	914	12	0	1	1	662.99	17490000	33314	35.55	50.83	200.973	842.072	3733929	26.662	18587	578.57		498	1452	438
	Chizhou	2019	915	12	0	1	0	162.29	8317000	56217	44.15	45.73	633.568	206.357	1646024	10.9119	29989	244.01		69	1519	245
	Xuancheng	2019	916	12	0	1	1	278.77	15613000	58819	47.3	43.12	125.692	1739.14	3256389	20.9644	7354	1569.72		538	2126	293
Fujian	Fuzhou	2019	1001	13	1	0	1	710.085	93922995	120879	40.79	53.61	11363.3	26722.5	9497604	176.193	340330	2879.13		3389	12500	3343
	Xiamen	2019	1002	13	1	0	0	261.1	59950422	142739	41.6	57.96	41819.7	51165.2	9129770	126.903	156642	3843.32		2649	14725	5558
	Putian	2019	1003	13	1	0	1	363.5	25953870	89342	53.1	42.15	2353.89	3341.12	2358640	45.1454	25061	242.6		117	1968	1400
	Sanming	2019	1004	13	1	0	0	288.54	26015584	100641	53.92	34.42	113.364	2561.36	3165751	25.2104	32969	320.87		114	1453	618
	Quanzhou	2019	1005	13	1	0	1	760.7	99466627	114067	58.86	38.93	9545.41	21075.1	6582451	129.281	154359	1573.51		1770	17744	13006
	Zhangzhou	2019	1006	13	1	0	1	522.31	47418310	92074	48.82	41.03	3719.24	6811.12	4404412	51.732	90794	551.14		292	6791	1851
	Nanping	2019	1007	13	1	0	1	318.26	19915671	74036	41.73	42.41	114.468	1652.66	3104115	23.9662	30845	338.79		91	1217	782
	Longyan	2019	1008	13	1	0	0	318.24	2.67896e+07	101476	45.46	43.77	1806.58	2608.24	3222765	30.4249	21575	1338.8		175	3239	801
	Ningde	2019	1009	13	1	0	0	355.63	24517034	84251	51.22	35.99	2060.65	4121.49	3394394	27.4055	13829	1025.43		326	1793	886
Jiangxi	Nanchang	2019	1101	14	0	1	1	536	5.59618e+07	100415	47.42	48.78	6031.72	9363.65	8341066	125.09	630485	3397.7		1219	9792	1998
	Jingdezhen	2019	1102	14	0	1	0	171	9261100	55228	44.23	49.16	15.7858	916.611	2361873	14.1605	33941	464.47		181	892	1187
	Pingxiang	2019	1103	14	0	1	1	200	9300200	48007	44.5	48.18	19.3411	1686.35	2757979	16.6059	32079	718.19		122	817	1009
	Jiujiang	2019	1104	14	0	1	1	525	31210500	63584	48.38	44.83	848.735	4221.95	6517998	41.3605	98262	1758.98		135	2664	3222
	Xinyu	2019	1105	14	0	1	1	125	9715800	81641	46.64	46.86	1069.81	1094.29	1560860	12.6801	39649	264.17		59	949	224
	Yingtan	2019	1106	14	0	1	1	129	9412600	79883	52.76	40.39	3140.41	1179.9	1550628	14.8395	10026	1027.05		38	1645	275
	Ganzhou	2019	1107	14	0	1	0	983.07	34743400	39968	39.38	49.79	867.777	4923.15	10074419	56.5964	105348	2753.05		443	6812	4872
	Jian	2019	1108	14	0	1	1	540	20854100	42060	45.34	44.4	1986.22	5130.86	5427662	40.5009	42391	1290.78		121	3154	1365
	Yichun	2019	1109	14	0	1	1	603.81	26875700	48182	42.28	46.67	251.659	2767.86	6207195	43.7942	55177	2522.09		172	3248	1563
	Fuzhou	2019	1110	14	0	1	1	433	1.51092e+07	37272	37.98	47.77	181.669	2028.11	4748730	34.4209	17807	1302.88		144	4239	1052
	Shangrao	2019	1111	14	0	1	1	793	25130700	36839	38.95	50.17	30.9989	2885.03	7319409	40.9073	38597	1379.51		94	3167	1758
Shandong	Jinan	2019	1201	15	1	0	1	796.74	94434000	106416	34.58	61.79	6970.96	9342.18	11973158	146.532	541097	4317.58		4844	17832	2475
	Qingdao	2019	1202	15	1	0	1	829.94	1.17413e+08	124282	35.63	60.89	36447.7	49439.6	15759729	146.636	415824	6683.63		7695	26828	4161
	Zibo	2019	1203	15	1	0	0	434.44	36424000	77510	49.92	45.99	6729.59	6045.21	4997410	68.7508	115263	1540.76		999	4440	855
	Zaozhuang	2019	1204	15	1	0	1	424.64	16939100	43100	43.51	47.11	105.768	2017.4	2671355	34.8715	40221	371.52		197	2582	640
	Dongying	2019	1205	15	1	0	1	197.65	2.91619e+07	134022	57.45	37.56	19005.6	4962.97	3061932	37.6242	33614	575.37		475	3221	266
	Yantai	2019	1206	15	1	0	1	653.45	76534500	107343	41.62	51.19	17010.2	25099.5	7745446	88.3888	231189	2985.57		1402	6266	987
	Weifang	2019	1207	15	1	0	1	918.11	56885000	60760	40.27	50.62	9513.96	16412.5	7779024	86.6386	205121	2167.35		1633	11744	2227
	Jining	2019	1208	15	1	0	1	893.66	43701700	52331	40.27	48.2	2560.16	4120.36	6673016	72.9644	116666	869.27		538	7333	792
	Taian	2019	1209	15	1	0	1	573.33	26636000	47248	38.9	50.25	547.005	1949.99	4145498	49.5701	133288	401.96		409	3415	498
	Weihai	2019	1210	15	1	0	1	257.01	29637300	104615	40.36	49.89	6970.2	13349.5	3431670	47.9314	99040	1272.6		556	3834	722
	Weihai	2019	1211	15	1	0	1	308.45	19493800	66313	42.68	48.73	9365.7	5892.73	2674478	30.2464	29571	913.96		237	1981	233
	Linyi	2019	1213	15	1	0	0	1190.05	46002500	43213	37.88	53.22	2253.29	9839.21	7108073	71.1261	100741	585.71		478	4517	2020
	Dezhou	2019	1214	15	1	0	1	598.61	3.02227e+07	52295	41.82	47.87	2050.2	2947.92	4373599	41.0682	70271	1148.5		292	3510	954
	Liaocheng	2019	1215	15	1	0	0	647.03	22598200	37129	35.7	50.24	2924.42	2993.46	4270773	41.024	49169	208.81		306	2929	668
	Binzhou	2019	1216	15	1	0	0	397.97	24571900	62639	42.37	48.27	8139.63	4515.56	3785451	42.8904	56311	1309.77		361	2723	435
	Heze	2019	1217	15	1	0	0	1026.53	34099800	38867	42.63	47.88	4469.28	2548.57	6190017	45.6335	51559	178.44		200	2922	1381
Henan	Zhengzhou	2019	1301	16	0	1	1	794.53	1.15897e+08	113139	39.84	58.95	21047.7	38834.5	19106727	189.244	1078675	6335.57		2893	26314	4425
	Kaifeng	2019	1302	16	0	1	1	527.77	2.36414e+07	51732.9	40.15	46.39	139.544	925.109	4246028	37.5188	104044	667.53		187	1314	435
	Luoyang	2019	1303	16	0	1	1	717.02	5.03485e+07	72912.3	46.29	48.84	309.7	1932.63	6475723	68.3268	133852	2598.27		1087	6975	669
	Pingdingshan	2019	1304	16	0	1	1	555.18	2.37264e+07	47200.7	46.04	46.62	42.4696	480.869	4047227	49.5686	74109	582.6		335	1807	376
	Anyang	2019	1305	16	0	1	0	594.79	2.22929e+07	43002.4	44.79	46.34	481.685	389.289	4045206	49.2443	98519	476.24		182	2073	479
	Hebi	2019	1306	16	0	1	1	166.53	9.88686e+06	60678.2	59.98	33.54	47.6387	390.002	1444942	17.6892	20388	358.11		42	939	51
	Xinxiang	2019	1307	16	0	1	0	619.81	2.91818e+07	50277	45.87	45.44	209.731	1022.29	4647038	47.6476	175060	1127.1		516	5534	1036
	Jiaozuo	2019	1308	16	0	1	0	377.89	2.76111e+07	76827.7	53.61	40.97	559.46	1619.88	2976022	38.4812	100142	479.7		420	3372	384
	Puyang	2019	1309	16	0	1	0	400.89	1.58149e+07	43809.8	36.11	51.71	632.469	584.365	3499458	33.9685	20883	263.52		89	1025	228
	Xuchang	2019	1310	16	0	1	1	500.48	3.39568e+07	76311.7	57.75	37	183.597	1643.76	3624263	42.37	51200	733.73		474	3647	1023
	Luohe	2019	1311	16	0	1	1	285.33	1.57844e+07	59189.7	46.26	45.04	81.2708	861.909	2151496	26.889	38874	556.84		74	1215	556
	Sanmenxia	2019	1312	16	0	1	1	230.85	1.44382e+07	63473	48.82	41.74	2287.13	366.651	2671828	20.9498	23617	515.08		49	679	108
	Nanyang	2019	1313	16	0	1	1	1201.88	3.81498e+07	38063.8	33.23	51.84	2225.29	316.151	7024315	71.0638	98170	1204.79		298	3572	1327
	Shangqiu	2019	1314	16	0	1	0	930.4	2.9112e+07	39719.2	41	44.27	157.986	343.676	5375388	68.2299	113208	928.06		88	1601	675
	Xinyang	2019	1315	16	0	1	0	887.92	2.75847e+07	42641.4	36.58	45.39	266.817	463.155	5958160	52.6584	104363	241.1		94	1351	669
	Zhoukou	2019	1316	16	0	1	0	1166.15	3.19849e+07	36891.5	43.97	41.21	265.726	1227.33	6562183	63.5885	50179	436.37		57	1349	750
	Zhumadian	2019	1317	16	0	1	0	922.76	2.74206e+07	38943.1	40.19	42.75	87.7478	627.355	6100037	59.0582	34400	711.86		59	1994	533
Hubei	Wuhan	2019	1401	17	0	1	1	906.4	1.62232e+08	145545	36.92	60.75	15629.2	19752.9	22371003	214.422	1006894	17642.8		11736	23291	4048
	Huangshi	2019	1402	17	0	1	0	273.34	1.76719e+07	71511	50.96	43.18	290.949	296.334	2656790	29.974	47487	484.85		100	2581	270
	Shiyan	2019	1403	17	0	1	0	346.07	2.01272e+07	59232	43.92	47.55	42.2651	855.273	4069458	69.3072	60112	609.96		57	2165	315
	Yichang	2019	1404	17	0	1	1	390.94	4.46082e+07	107830	46.05	44.62	371.192	2827.44	5969918	83.4008	60008	1655.67		695	6021	346
	Xiangyang	2019	1405	17	0	1	1	589.78	4.81284e+07	84815	48.39	42.27	437.891	2857.89	7296831	111.48	51099	2704.17		359	3197	535
	Ezhou	2019	1406	17	0	1	0	111.56	1.14007e+07	106678	48.27	42.92	58.9891	39.5624	1253075	23.3356	15814	145.97		68	489	140
	Jingmen	2019	1407	17	0	1	0	290.95	2.03377e+07	70203	47.27	40.78	485.74	912.03	2936776	41.3504	18700	851.84		260	1974	425
	Xiaogan	2019	1408	17	0	1	0	515.15	2.3014e+07	46772	42.73	43.8	220.395	1235.37	4088361	83.9803	36412	1122.47		316	2163	561
	Jingzhou	2019	1409	17	0	1	1	637.16	2.51648e+07	45097	37.11	45.63	338.652	1379.06	4895679	37.7372	92589	955.83		207	2608	805
	Huanggang	2019	1410	17	0	1	1	737.81	2.32273e+07	36685	37.73	44.91	73.9484	951.18	5343399	79.1195	41207	971.39		119	1759	692
	Xianning	2019	1411	17	0	1	1	305.28	1.59498e+07	62650	44.19	43.27	100.171	810.172	2802677	21.0396	33025	662.19		82	1582	479
	Suizhou	2019	1412	17	0	1	0	249.48	1.16223e+07	52380	46.82	39.75	40.5991	854.032	1579845	13.3644	7468	162.1		34	670	288
Hunan	Changsha	2019	1501	18	0	1	1	738	1.15742e+08	139877	38.36	58.54	8781	20247.8	14259810	136.848	665860	4924.77		5206	14509	2661
	Zhuzhou	2019	1502	18	0	1	1	402	30018500	74617.5	45.25	47.41	643.461	2282.91	5233776	42.6459	101896	2586.53		1228	2976	1057
	Xiangtan	2019	1503	18	0	1	1	289	2.25763e+07	78575.3	49.3	44.27	1096.05	2370.61	3165869	33.8275	140579	1299.26		574	1862	429
	Hengyang	2019	1504	18	0	1	0	797	3.37268e+07	46379	32.36	56.36	2361.09	2987.14	6000208	50.013	128770	521.03		291	2096	1390
	Shaoyang	2019	1505	18	0	1	0	825.78	2.15248e+07	29339.3	27.68	56.02	89.6878	3679.95	5816831	38.2097	36590	477.72		75	1628	2053
	Yueyang	2019	1506	18	0	1	1	570	37804066	65357.5	40.37	49.58	2006.17	2779.43	5324337	50.6588	53253	1161.74		166	1239	1011
	Changde	2019	1507	18	0	1	1	604.2	36241980	62492.6	40.36	48.72	200.096	1715.31	6085388	47.2685	57271	983.46		271	1454	909
	Zhangjiajie	2019	1508	18	0	1	0	169	5.52096e+06	35766.8	14.74	72.7	4.5674	150.266	1879511	9.8876	16204	138.32		23	295	120
	Yiyang	2019	1509	18	0	1	1	473.1	1.79246e+07	40578.1	42.6	41.79	226.057	1924.83	3824188	26.8881	44329	483.47		156	1812	725
	Chenzhou	2019	1510	18	0	1	1	534	2.41089e+07	50759.8	38.34	51.84	1639.67	3024.07	4405446	37.3335	30634	910.39		150	1210	629
	Yongzhou	2019	1511	18	0	1	1	644	20168632	37012.8	31.03	51.59	108.685	2485.78	4970007	33.6716	36637	745.2		65	722	917
	Huaihua	2019	1512	18	0	1	0	524	1.61664e+07	32452.9	27.72	58.37	36.3217	113.044	4703075	27.7761	33239	855.23		108	1262	532
	Loudi	2019	1513	18	0	1	0	454.55	1.64058e+07	41675	38.55	50.79	1151.73	689.784	3208750	29.8823	39221	369.15		79	963	707
Guangdong	Guangzhou	2019	1601	19	1	0	1	953.72	2.36286e+08	156427	27.31	71.62	68767.3	76244.7	28653263	400.218	1152994	24394.6		12189	54664	37761
	Shaoguan	2019	1602	19	1	0	0	337.2	1.31841e+07	43742.9	33.64	53.16	1551.19	1090.97	3825719	30.738	36031	908.24		158	2168	1033
	Shenzhen	2019	1603	19	1	0	1	494.78	269270920	203489	38.98	60.93	189437	242275	45527336	495.609	113200	54842.5		25950	87191	52964
	Zhuhai	2019	1604	19	1	0	1	133.29	34358867	175533	44.49	53.84	18187.4	42178	6157366	76.0784	139291	4888.67		3319	12894	2734
	Shantou	2019	1605	19	1	0	0	571.7	26872800	47668.9	47.5	48.01	1979.28	6727.82	3865350	52.3951	13636	638.21		331	2951	11532
	Foshan	2019	1606	19	1	0	1	461.28	1.0751e+08	133850	56.22	42.32	15948.2	54050.6	9413223	151.639	128672	9815.55		4565	35366	18647
	Jiangmen	2019	1607	19	1	0	0	400.11	3.14664e+07	68194	42.98	48.93	4194.9	16472.9	4212384	59.0143	47976	1539.88		642	7183	5335
	Zhanjiang	2019	1608	19	1	0	0	854.149	3.06472e+07	41719.6	34.42	46.48	2964.55	3035.98	5031027	45.8478	134097	437.53		244	1817	1524
	Maoming	2019	1609	19	1	0	0	817.71	3.25234e+07	51118.5	34.59	47.54	374.314	2473.47	4581230	49.5887	56327	370.3		94	1106	1289
	Zhaoqing	2019	1610	19	1	0	1	453.86	2.2488e+07	53935.9	41.15	41.68	1924.19	3939.91	3516452	35.1125	114111	870.78		306	3066	1119
	Huizhou	2019	1611	19	1	0	0	389.74	4.17741e+07	86043.5	51.93	43.16	12875.8	26414.6	6149163	100.614	49160	2518.59		1589	9352	3568
	Meihzou	2019	1612	19	1	0	0	545.85	11870594	27096.2	31.25	50.31	288.225	1460.71	4438412	28.8239	25969	696.95		70	1537	956
	Shanwei	2019	1613	19	1	0	0	356.82	10802990	35958.4	37.33	48.6	2432.18	1269.59	2789245	18.1777	7823	210.29		100	1460	940
	Heyuan	2019	1614	19	1	0	1	372.7	1.08003e+07	34842.4	34.43	54.36	751.084	3642.32	3731270	27.2297	13307	388.68		86	2080	758
	Yangjiang	2019	1615	19	1	0	0	301.31	12921832	50411.9	34.53	46.37	500.236	1698.18	2423425	20.4617	11123	396.89		38	942	2136
	Qingyuan	2019	1616	19	1	0	0	446.14	1.69822e+07	43769.8	33.25	51.23	2924.53	3110.71	3952770	32.8399	11613	841.06		209	2107	717
	Dongguan	2019	1617	19	1	0	1	251.06	9.4825e+07	112507	56.54	43.16	75005	125115	8630134	287.327	124439	2536.28		7977	37827	14439
	Zhongshan	2019	1618	19	1	0	1	182.89	3.12379e+07	92708.5	49.08	48.91	6641	27972.6	4117302	76.3362	53118	3332.79		1478	15514	16326
	Chaozhou	2019	1619	19	1	0	0	275.85	1.08094e+07	40664.3	48.88	41.96	504.989	2620.92	1971576	16.4305	16504	192.82		80	695	5406
	Jieyang	2019	1620	19	1	0	0	707.07	20999100	34471.1	38.96	52.15	234.235	4471.19	3496928	23.1862	10748	304.94		70	1323	4511
	Yunfu	2019	1621	19	1	0	0	301.32	9.21964e+06	36354.3	31.03	50.26	678.641	915.668	2429923	19.1294	13055	428.23		35	680	628
Guangxi	Nanning	2019	1701	20	1	0	1	781.97	45065600	61738	23.19	65.55	5566.19	5276.52	7891986	109.005	487371	1066.67		1444	4549	1015
	Liuzhou	2019	1702	20	1	0	1	393.52	3.12835e+07	77056	49.61	43.25	1947.64	1229.28	4991352	62.5973	94429	564.31		545	3341	392
	Guilin	2019	1703	20	1	0	1	540.6	21055600	41294	22.55	54.31	120.065	903.281	4956951	39.5468	216343	273.01		580	1673	563
	Wuzhou	2019	1704	20	1	0	0	353.3	9914000	32303	34.47	49.22	451.626	503.216	2936628	16.9639	25211	145.19		94	391	519
	Beihai	2019	1705	20	1	0	0	180.21	1.3008e+07	76955	42.88	40.84	2396.97	1868.67	2005587	13.8268	50491	232.2		90	336	100
	Fangchenggang	2019	1706	20	1	0	0	100.37	7.0123e+06	73163	47.19	37.23	8172.51	3498.99	1395345	7.3565	4941	39.93		68	134	32
	Qinzhou	2019	1707	20	1	0	1	417.66	1.35627e+07	40922	33.32	46.07	1801.93	1160.76	2243801	21.0161	26533	128.15		71	355	173
	Guigang	2019	1708	20	1	0	1	564.58	12575300	28451	36.55	46.29	290.095	274.127	2930910	17.9625		168.53		54	444	831
	Yulin	2019	1709	20	1	0	1	736.97	16797700	28647	27.93	52.83	219.282	363.101	4191671	29.5114	17147	184.09		159	1273	698
	Baise	2019	1710	20	1	0	0	422.68	12577800	34194	40.41	40.08	441.556	3354.55	4787359	21.5177	62524	221.86		76	440	113
	Hezhou	2019	1711	20	1	0	0	247.59	7001100	33676	34.93	45.78	56.4879	151.978	2201233	11.3121	17463	45.72		73	310	176
	Hechi	2019	1712	20	1	0	0	433.8	8781000	24703	28.17	50.32	326.897	111.165	3902876	19.7722	25329	81.98		76	319	138
	Laibin	2019	1713	20	1	0	0	269.79	6.5415e+06	29215	27.86	47.01	23.1807	109.142	1894006	12.8516	24223	17.94		26	246	187
	Chongzuo	2019	1714	20	1	0	0	252.32	7.6046e+06	36129	28.12	49.55	8600.54	18853	2892559	13.2409	85676	78.99		57	219	91
Hainan	Haikou	2019	1801	21	1	0	0	182.89	16719297	72218	16.51	79.23	3553.07	1251.81	2658645	53.085	138933	236.96		382	2247	516
	Sanya	2019	1802	21	1	0	0	63.44	6778612	87105	16.57	72.86	1309.61	102.465	2153861	14.0196	54773	1424.59		38	238	68
Chongqing	Chongqing	2019	4	22	0	0	1	3416.29	2.36058e+08	75828	40.23	53.2	30157.4	53836.1	48476795	374.419	834864	7923.29		6973	30498	6163
Sichuan	Chengdu	2019	1901	23	0	0	1	1500.69	170126500	103386	30.83	65.57	36435.6	47991.6	20069493	649.334	879335	10577.1		9130	30165	11342
	Zigong	2019	1902	23	0	0	0	320.06	1.42849e+07	48904	40.11	45.76	112.737	334.401	2325764	20.213	45272	582.64		192	1245	441
	Panzhihua	2019	1903	23	0	0	0	108.37	10101300	82460	54.53	36.41	266.359	193.571	1373279	28.4337	15977	149.04		297	911	181
	Luzhou	2019	1904	23	0	0	1	508.6	20812600	48105	49.1	40.48	628.215	594.315	4430935	43.184	65158	518.91		98	1265	557
	Deyang	2019	1905	23	0	0	0	384.44	23359100	65745	50.7	39.25	449.2	1597.43	2881965	28.9074	119732	344.33		295	2974	510
	Mianyang	2019	1906	23	0	0	1	531.29	28562000	58685	40.31	49.1	2007.79	1023.43	4534296	44.0498	156732	1435.76		1224	4253	897
	Guangyuan	2019	1907	23	0	0	0	298.86	9418500	35262	41.37	42.37	47.9012	43.8514	2590870	18.0288	16771	90.04		23	597	154
	Suining	2019	1908	23	0	0	1	362.9	13457300	42113	45.71	40.51	230.947	293.977	2680713	33.3263	14340	207.54		56	1177	226
	Neijiang	2019	1909	23	0	0	0	408.2	1.4333e+07	38743	34.19	49.05	8.45332	21.316	2720495	32.2443	37671	160.49		90	885	439
	Leshan	2019	1910	23	0	0	1	349.1	18633100	56999	43.04	43.95	850.697	656.981	3171142	23.8373	47863	100.56		114	1313	306
	Nanchong	2019	1911	23	0	0	0	723.4	23222200	36073	40.38	42.22	23.5214	916.061	5551943	43.5892	85332	172.27		48	1071	669
	Meishan	2019	1912	23	0	0	0	342.26	1.3802e+07	46168	38.2	47.38	283.715	227.939	2593227	23.0679		68.83		72	989	327
	Yibin	2019	1913	23	0	0	1	551.4	2.60189e+07	57003	50.3	39.02	1314.33	731.915	4636228	38.7919	31563	537.3		106	1198	694
	Guangan	2019	1914	23	0	0	1	458.8	12504400	38522	32.88	50.81	0.00289994	0.046399	3048394	33.7436	16146	97.6		23	583	355
	Dazhou	2019	1915	23	0	0	0	658.6	20414900	35625	34.59	48.5	0.984529	40.6194	4199785	53.2565	31778	171.71		28	683	617
	Yaan	2019	1916	23	0	0	1	153	7.2379e+06	46984	31.38	50.9	57.906	46.7165	1456480	12.4272	58765	279.21		49	624	108
	Bazhong	2019	1917	23	0	0	0	365.6	7542900	22716	32.11	51.48	12.9047	75.1084	3117540	37.9259	7049	63.96		24	345	226
	Ziyang	2019	1918	23	0	0	0	342.38	7778000	31019	30.55	51.17	82.8802	141.294	1908888	16.3	7900	239.73		69	398	201
Guizhou	Guiyang	2019	2001	24	0	0	1	427.83	40396000	81995	37.02	58.98	1109.26	3047.69	7188224	107.82	411134	2845.73		977	8861	1199
	Liupanshui	2019	2002	24	0	0	1	353.21	12659700	43003	46.01	41.77	113.154	24.9467	3213086	25.23	24272	551.03		50	1060	206
	Zunyi	2019	2003	24	0	0	1	818.999	34833200	55411	45.74	41.87	117.83	405.042	7433951	47.726	83855	1096.31		513	2838	804
	Anshun	2019	2004	24	0	0	1	307.07	9239400	39177	31.65	51.34	51.7102	112.667	3005059	20.1784	21500	439.45		99	1218	160
	Bijie	2019	2005	24	0	0	1	937.76	19013600	28378	27.39	49.52	15.4842	206.934	6802894	33.1186	40426	1864.33		14	595	169
	Tongren	2019	2006	24	0	0	1	446.38	12491600	39298	26.09	53.51	0.0521989	7.25274	4426640	22.2209	51959	642.92		70	832	205
Yunnan	Kunming	2019	2101	25	0	0	1	578.46	6.47588e+07	93853	32.1	63.73	9580.8	3595.65	8208590	117.279	622583	1886.52		1763	11065	1459
	Qujing	2019	2102	25	0	0	0	666.74	26375925	42774	38.07	45.3	16.5499	1189.79	5415779	34.8104	35561	170.74		90	1243	151
	Yuxi	2019	2103	25	0	0	1	221.3	19497079	81667	43.72	46.95	65.7227	3034.38	2926903	18.2208	19212	377.81		74	1224	174
	Baoshan	2019	2104	25	0	0	0	264.3	9606764	36548	38.21	40.44	189.375	508.084	2709248	15.5953	18379	70.69		11	159	48
	Zhaotong	2019	2105	25	0	0	0	629	11942017	21255	38.46	45.04	0.131947	15.5176	6406400	24.2688	16743	100.26		11	244	228
	Lijiang	2019	2106	25	0	0	0	123.48	4725113	36369	31.71	54.6	0	49.5599	1729756	8.559	22446	100.66		12	218	74
	Puer	2019	2107	25	0	0	0	254	8752848	33098	26.43	50.86	819.994	257.261	3014284	15.5133	11688	144		20	228	34
	Lincang	2019	2108	25	0	0	0	241	7592607	29926	25.9	46.61	657.493	505.764	2741096	14.2237	11379	92.9		7	165	55
Xizang	Lasa	2019	2201	26	0	0	1	56	6.17884e+06	86750	38.21	58.52	96.2779	499.369	3654116	18.886	20948	232.22		66	535	273
Shaanxi	Xian	2019	2301	27	0	0	0	956.74	93999800	92256	33.98	63.03	21926.9	25088.6	12470153	211.314	871400	3479.11		9089	19245	6192
	Tongchuan	2019	2302	27	0	0	0	79	3547200	44794	36.8	55.58	56.63	46.5527	1235897	11.7634	4238	38.25		5	97	29
	Baoji	2019	2303	27	0	0	1	377	22238070	59050	57.28	34.68	582.722	635.015	3502199	40.2399	50283	817.63		182	1421	214
	Xianyang	2019	2304	27	0	0	1	458	21953270	50338	46.09	40.07	811.258	483.565	4037620	42.7717	127296	160.95		225	2243	379
	Weinan	2019	2305	27	0	0	1	543	18284700	34481	37.17	45.07	25.8906	184	4668762	47.7882	16512	296.76		45	756	207
	Yanan	2019	2306	27	0	0	1	234	1.66389e+07	73703	60.09	30.93	331.698	19.0178	4471761	34.846	28802	283.23		35	519	53
	Hanzhong	2019	2307	27	0	0	1	380.94	15475880	45033	42.82	42.45	13.9864	132.685	3838962	28.9155	41400	275.51		141	801	189
	Yulin	2019	2308	27	0	0	0	385	41362780	120908	65.05	28.9	17.1024	120.313	7435183	48.8673	18182	402.02		63	904	88
	Ankang	2019	2309	27	0	0	0	303.71	11820620	44241	46.86	41.51	2.4287	125.454	3687237	21.2359	25278	129.64		13	248	151
	Shangluo	2019	2310	27	0	0	0	250.21	8372140	35181	45.03	42.64	0	0	2985711	19.3336	17600	84.91		37	265	151
Gansu	Lanzhou	2019	2401	28	0	0	1	331.92	28373600	71772	33.32	64.87	689.369	1042.02	4566617	70.0274	358030	789.47		839	5087	419
	Jiayuguan	2019	2402	28	0	0	0	20.96	2834000	112219	62.95	35.55	91.4002	56.8982	318623	5.8639	2676	23.23		50	355	23
	jinchang	2019	2403	28	0	0	1	45.08	3368500	73390	64.68	28.33	1974.67	77.3529	663076	9.1508	4045	31.64		44	500	13
	Baiyin	2019	2404	28	0	0	1	181.21	4863300	27990	37.2	44.97	604.225	86.5936	1902167	15.6573	4940	70.74		51	470	127
	Tianshui	2019	2405	28	0	0	1	372.25	6326700	18819	25.21	56.58	211.787	342.755	3114115	24.0297	40509	116.32		24	490	126
	Wuwei	2019	2406	28	0	0	0	188.81	4884600	26744	15.6	54.98	4.92989	28.2744	2045965	12.7458	11800	80.31		33	922	170
	Zhangye	2019	2407	28	0	0	1	131.19	4487300	36314	19.51	54.84	0	0	1536599	10.6024	18652	87.73		33	1437	458
	Pingliang	2019	2408	28	0	0	0	233.56	4565800	21514	27.06	52.87	0.369742	69.4912	2417967	16.2259	14146	45.33		15	317	58
	Jiuquan	2019	2409	28	0	0	1	101.47	6182000	54729	41.07	43.83	4.49055	74.1442	1575967	13.2937	11233	65.39		15	927	54
	Qingyang	2019	2410	28	0	0	0	270.22	7429400	32690	50.14	38.38	0	22.9342	2811493	17.6546	21248	116.41		16	420	299
	Dingxi	2019	2411	28	0	0	0	303.82	4163800	14746	15.93	65.42	17.9753	18.6089	2601640	14.4336	6052	100.79		14	406	30
	Longnan	2019	2412	28	0	0	1	286.45	4450900	16868	23.99	58.3	0.131947	27.4175	2785296	13.2574	8489	99.22		12	103	120
Qinghai	Xining	2019	2501	29	0	0	0	209.37	1.32782e+07	55812	30.03	66.09	170.696	211.813	3280436	36.1758	66576	201.69		239	1699	226
Ningxia	Yinchuan	2019	2601	30	0	0	1	200	18967883	83492	43.69	52.89	771.888	1513.68	3464668	37.5067	111218	877.88		438	2225	173
	Shizuishan	2019	2602	30	0	0	1	75	5112429	63494	48.73	45.7	154.712	478.925	1166359	7.1788	10651	246.04		65	586	22
	Wuzhong	2019	2603	30	0	0	1	143	5801885	40889	44.34	43.59	0.665536	32.2734	2193369	9.9952	5308	280.66		57	569	50
	Guyuan	2019	2604	30	0	0	0	147	3226589	25886	19.39	62.92	0	0	2358056	7.2332	7868	107.26		8	245	32
	Zhongwei	2019	2605	30	0	0	1	122	4376463	37358	42.72	43.46	58.3061	19.1251	1729013	6.2425	0	229.55		29	994	30
Xinjiang	Wulumuqi	2019	2701	31	0	0	1	227	34132587	96723	26.55	72.65	2585	4848.06	6202786	77.697	212186	1008.28		535	2960	492
	Kelamayi	2019	2702	31	0	0	1	31.09	9729252	188857	67.04	31.3	21.7104	48.3666	1200741	14.9096	14988	134.58		57	483	26
Beijing	Beijing	2018	1	1	1	0	1	1375.8	303199787	140211	18.63	80.98	338256	74170.3	74675240	819.302	581133	42587.1		46846	58901	17154
Tianjin	Tianjin	2018	2	2	1	0	1	1081.63	188096400	120711	40.46	58.62	73716	48796	31045305	259.987	523349	10668.3		5638	44589	4339
Hebei	Shijiazhuang	2018	101	3	1	0	1	982	60826180	55723	37.57	55.51	5206.64	8673.55	9916127	95.9653	479000	1187.2		1479	8019	1890
	Tangshan	2018	102	3	1	0	1	758.08	69549700	87855	54.89	38.02	4235.74	4855.08	7492880	78.6018	133291	910		694	4011	551
	Qinhuangdao	2018	103	3	1	0	1	300.08	16355631	52380	33.14	54.43	1768.46	3596.19	2912487	28.3544	151259	306.5		602	1732	542
	Handan	2018	104	3	1	0	1	1058	34545705	36289	45.1	45.83	700.877	1483.54	6259998	62.5059	65427	530.89		313	3045	536
	Xingtai	2018	105	3	1	0	0	796.63	21507611	29210	40.77	46.89	357.033	1877.49	4948361	37.31	51685	290.04		234	2907	1454
	Baoding	2018	106	3	1	0	1	1208	35897885	31057	42.19	46.27	803.777	4223.16	10504715	79.7026	178167	430.63		843	5679	1516
	Zhangjiakou	2018	107	3	1	0	0	465.4	15366202	34661	33.74	51.51	351.244	330.184	5602556	32.5875	58316	290		102	1110	120
	Chengde	2018	108	3	1	0	0	381.6	14815102	41476	36.27	45.68	11.7907	309.259	3771658	26.6924	47571	240		69	961	198
	Cangzhou	2018	109	3	1	0	0	783.13	36764121	48562	42.98	49.52	1800.94	2999.38	6222522	45.5099	68440	576.51		218	3449	1201
	Langfang	2018	110	3	1	0	1	479.5	31082249	64906	36.61	57.06	4375.02	2668.33	6203506	39.7931	127149	560.04		425	3294	1790
	Hengshui	2018	111	3	1	0	0	455.6	15586909	34898	41.02	46.12	278.899	2971.36	3592082	23.3148	18971	452.27		130	1798	638
Shanxi	Taiyuan	2018	201	4	0	1	1	376.72	38844778	88272	37.05	61.9	6431.49	10038.7	5424589	104.036	444121	2504.47		1600	4772	378
	Datong	2018	202	4	0	1	1	318	12719598	36877	36.52	58.4	235.01	328.11	3339906	39.4612	27512	218.55		119	987	72
	Yangquan	2018	203	4	0	1	1	132.328	7336944	51976	47.03	51.52	44.46	62.94	1239346	24.2041	16632	65.39		42	368	21
	Changzhi	2018	204	4	0	1	1	339.321	16456336	47540	54.19	41.93	67.1	45.19	3237265	43.1024	35424	196.28		64	751	46
	Jincheng	2018	205	4	0	1	1	221.486	13518530	57819	53.1	43.26	698.46	191.15	2284586	35.3285	5165	150.57		53	546	33
	Shuozhou	2018	206	4	0	1	1	163	10656332	59914	38.25	56.33	37.32	47.01	1738833	18.5029	10614	56.16		19	192	35
	Jinzhong	2018	207	4	0	1	0	334	14476039	42910	47.53	44.6	45.45	287.73	3226368	34.947	192443	228.71		92	1106	267
	Yuncheng	2018	208	4	0	1	0	513	15096407	28229	36.83	48.22	757.44	412.55	3378723	34.559	53351	183.67		129	961	315
	Xinzhou	2018	209	4	0	1	1	308	9891298	31209	48.23	44.73	22.09	239.3	3137790	23.4135	22525	137.71		46	344	89
	Linfen	2018	210	4	0	1	0	433	14400430	32066	45.89	47.6	60.94	238.14	3859235	36.0526	42607	111.9		80	581	107
	Lvliang	2018	211	4	0	1	1	394	14203195	36585	61.39	34.42	290.14	370.69	4098472	34.2274	19195	176.41		32	578	117
Neimenggu	Huhehaote	2018	301	5	0	1	1	245.847	29035000	93029	27.6	68.67	924.45	848.88	3567396	42.0666	240266	333.97		292	2125	516
	Baotou	2018	302	5	0	1	1	223.68	29517900	102379	41.09	55.82	1034.34	1455.28	3645197	34.691	76417	482.68		259	1471	108
	Wuhai	2018	303	5	0	1	1	44	4959360	88041	61.94	37.05	3.99	108.2	1090389	7.988	5191	100.96		16	201	5
	Chifeng	2018	304	5	0	1	0	459.414	15498400	35819	30.76	49.5	564.78	340.65	5102175	29.686	23088	205.25		72	603	91
	Tongliao	2018	305	5	0	1	0	316.49	13016000	41573	26.51	52.7	36.39	356.85	3753581	24.1785	29137	114.53		36	308	49
	Eerduosi	2018	306	5	0	1	1	162.27	37632100	181486	52.33	44.55	355.23	899.39	5864781	30.0322	11182	348.73		79	1214	138
	Hulunbeier	2018	307	5	0	1	1	256	12529000	49529	29.25	49.27	2230.09	635.14	4493423	33.5926	7615	153.52		37	311	84
	Bayannaoer	2018	308	5	0	1	0	174	8131300	48193	38.07	39.27	3181.77	536.45	2667068	15.7125	5380	68.65		27	412	99
	Wulanchabu	2018	309	5	0	1	0	271.1	7645200	36418	40.93	43.15	22.32	152.94	3498104	15.1697	22799	73.6		8	297	40
Liaoning	Shenyang	2018	401	6	1	0	1	745.992	62923981	75766	37.77	58.1	9753.92	5196.23	9654417	118.234	391152	1811.26		2928	8323	1263
	Dalian	2018	402	6	1	0	1	595.206	76684823	109550	42.27	51.96	43153.4	29065.1	10014898	98.6288	279945	3566.22		2609	6974	918
	Anshan	2018	403	6	1	0	0	341.8	17510580	48810	41.28	53.19	1963.41	2376.78	2773957	37.2444	30867	93		511	1736	163
	Fushun	2018	404	6	1	0	0	208.9	10488211	50951	54.82	39.94	115.29	560.96	2096170	21.5583	41331	38.68		133	645	172
	Benxi	2018	405	6	1	0	0	146.15	8230867	48920	45.46	48.46	1205.08	2568.87	1514621	20.0774	31847	27		61	274	67
	Dandong	2018	406	6	1	0	0	234.1	8167389	34193	30.56	52.75	325.81	1927.23	2160928	17.5682	25775	96.32		150	717	131
	Jinzhou	2018	407	6	1	0	0	294.96	11924093	39211	34.96	49.93	2666.24	860.12	2686027	22.5713	75042	142.16		205	999	224
	Yingkou	2018	408	6	1	0	1	231.4	13467208	55295	44.38	48	2706.23	3816.4	2277647	22.9517	20348	42.01		88	784	137
	Fuxin	2018	409	6	1	0	0	185	4459906	25340	27.58	51.05	36.29	315.33	1590218	15.6035	36105	20.07		170	324	48
	Liaoyang	2018	410	6	1	0	0	175.4	8697260	47422	50.68	40.6	206.93	525.35	1594229	16.7768	16216	56.22		78	724	91
	Panjin	2018	411	6	1	0	0	129.9	12165782	84602	50.65	41.39	2246.33	310.66	2055103	41.3376	7003	65.28		124	797	104
	Tieling	2018	412	6	1	0	0	291.6	6166189	23517	31.85	45.17	403.63	213	2120024	18.9161	17472	78.34		37	604	90
	Chaoyang	2018	413	6	1	0	0	335.9	8314297	28266	28.39	50.39	156.84	503	2680958	21.8402	5635	41.06		35	567	54
	Huludao	2018	414	6	1	0	0	276.402	8127841	32012	42.28	42.52	691.83	558.38	2381520	18.6658	7669	124.05		23	476	308
Jilin	Changchun	2018	501	7	0	1	1	751.29	71757117	95663	48.94	46.85	90206	15253.8	8943429	118.406	447156	1217.43		2408	6976	822
	Jilin	2018	502	7	0	1	1	413.52	22102386	53452	34.53	58.81	2149.64	5854.48	4119428	34.1815	104764	200.98		230	830	175
	Sipin	2018	503	7	0	1	1	319.28	9443242	29556	27.89	50.45	329.9	201.85	2904321	16.3389	38092	52.16		49	471	116
	Liaoyuan	2018	504	7	0	1	1	117.237	6216011	52861	48.68	45.52	273.96	1311.71	1212277	8.9039	5749	33.96		14	153	36
	Tonghua	2018	505	7	0	1	1	215.94	8293000	38297	38.73	52.74	2292.16	1162.81	2485978	17.1021	12801	404.03		55	189	102
	Baishan	2018	506	7	0	1	1	118.1	6617099	56031	45.11	46.86	436.12	1217.75	1915758	14.4866	1214	51.48		27	87	36
	Songyuan	2018	507	7	0	1	0	275	13736009	49912	28.4	58.63	34.55	1156.14	2676698	20.8013	3278	19.66		9	223	39
	Baicheng	2018	508	7	0	1	0	189.91	6065061	31849	32.94	47.72	181.65	507.72	2708541	18.1326	20613	127.4		19	250	17
Heilongjiang	Haerbin	2018	601	8	0	1	1	951.539	63004794	66094	26.81	64.85	1618.53	1564.03	9621654	120.988	504194	1197.77		3635	7354	1057
	Qiqihaer	2018	602	8	0	1	1	529.688	13401571	26271	26.05	51.13	82.13	308.33	4828943	34.9287	53741	114.29		139	1292	163
	Jixi	2018	603	8	0	1	0	172.652	5351782	30784	24.09	40.55	60	200	1612540	19.2408	8849	47.34		19	233	50
	Hegang	2018	604	8	0	1	0	99.5038	2895770	28891	32.53	37.44	701.46	56.54	1156562	16.3914	2360	35.76		11	148	13
	Shuangyashan	2018	605	8	0	1	0	140.854	5070075	35527	20.53	41.12	657.05	364.16	1501267	22.5354	1683	25.33		9	200	33
	Daqing	2018	606	8	0	1	1	275.517	28011583	102639	53.95	38.92	93589.9	3929.12	3006786	49.1708	62551	71.28		281	1452	134
	Yichun	2018	607	8	0	1	0	114.094	2741523	23837	21.64	40.51	12.338	66.403	1566785	16.6023	3588	18.56		8	86	69
	Jiamusi	2018	608	8	0	1	1	233.331	10120491	39344	19.96	44.76	2717.79	1578.87	2727936	24.0726	38807	26.82		62	714	83
	Qitaihe	2018	609	8	0	1	0	77.7097	2503258	32028	39.87	47.79	5.182	2.1094	942751	8.8744	3193	15.26		13	113	110
	Mudanjiang	2018	610	8	0	1	1	252.478	13027111	48201	34.26	53.14	30318.9	7281.14	2487441	19.8707	49249	106.47		64	398	147
	Heihe	2018	611	8	0	1	0	159.262	5051299	31592	15.75	40.06	3288.58	1158.87	2140881	22.0679	10233	50.86		9	338	28
	Suihua	2018	612	8	0	1	1	524.699	13595852	25841	26.02	38.76	2362.76	1179.32	4235636	24.9994	11609	42.35		36	549	138
Shanghai	Shanghai	2018	3	9	1	0	1	1462.38	326798700	134982	29.78	69.9	308479	207170	83515363	640.666	517796	42640		21228	55223	15396
Jiangsu	Nanjing	2018	701	10	1	0	1	696.941	128204000	152886	36.83	61.04	27611.9	37879.2	15327156	219.156	726728	8054		11016	26660	6236
	Wuxi	2018	702	10	1	0	1	497.21	114386200	174270	47.77	51.14	36662.8	56781.2	10559376	112.322	106027	4968		5019	25515	4696
	Xuzhou	2018	703	10	1	0	1	1044.77	67552300	76915	41.63	49.03	2036	9708	8808594	87.3579	130699	2545		1987	6139	2990
	Changzhou	2018	704	10	1	0	1	382.203	70502700	149277	46.29	51.5	9314.41	25071.7	5948173	68.3224	105017	2539		2855	16674	3886
	Suzhou	2018	705	10	1	0	1	703.549	185974700	173765	48.03	50.81	147283	206831	19527090	290.125	217950	15228		11074	58099	6705
	Nantong	2018	706	10	1	0	1	762.52	84270000	115320	46.85	48.43	13138	25453	8771843	210.04	95306	3778		2171	9701	12581
	Lianyungang	2018	707	10	1	0	1	534.34	27717000	61332	43.56	44.69	5387.79	4158.92	4195660	47.2791	41610	992		464	3283	2027
	Huaian	2018	708	10	1	0	1	561.33	36012500	73204	41.88	48.16	1643	3367	4867707	47.1378	71834	935		393	5068	3192
	Yancheng	2018	709	10	1	0	1	824.73	54870800	75987	44.4	45.15	3518.84	6030.64	8400801	80.447	64053	2845		1412	12302	2062
	Yangzhou	2018	710	10	1	0	0	458.83	54661700	120944	47.99	47.01	3451	8542	5633867	97.0636	78957	1605		1253	9931	11469
	Zhenjiang	2018	711	10	1	0	1	270.78	40500000	126906	48.8	47.78	3858.96	7979.69	4084115	38.432	83840	1650		2812	8792	3717
	Taizhou	2018	712	10	1	0	1	503.388	51076300	109988	47.65	46.86	5198.8	9531.11	5323571	113.961	63413	1512		1150	10923	3305
	Suqian	2018	713	10	1	0	1	591.26	27507200	55906	46.52	42.55	883.66	2717.06	4335422	44.1158	20843	1175		237	6596	1610
Zhejiang	Hangzhou	2018	801	11	1	0	1	774.102	135091508	140180	33.84	63.9	27733	51823	17170834	279.188	431965	11820.9		10310	30750	14234
	Ningbo	2018	802	11	1	0	1	602.957	107454632	132603	51.25	45.9	45936.6	84167.5	15941000	150.826	149804	7826.47		5360	23370	16015
	Wenzhou	2018	803	11	1	0	1	828.745	60061616	65055	39.62	58.02	3128	19724	8741367	107.356	88810	1825.36		3325	23124	11547
	Jiaxing	2018	804	11	1	0	0	360.44	48719836	103858	53.87	43.77	12187	30585	5888689	75.2581	70711	2386.88		2456	17277	4749
	Huzhou	2018	805	11	1	0	0	267.061	27190675	90304	46.84	48.46	1736	11683	3975433	47.3725	26941	1577.95		1881	13672	3119
	Shaoxing	2018	806	11	1	0	1	447.21	54168952	107853	48.22	48.16	2942	31052	5566451	115.06	99270	3157.25		2979	29012	4913
	Jinhua	2018	807	11	1	0	1	488.97	41002319	73428	42.57	54.12	1666	55497	5739988	86.9748	77480	2114.07		1615	10912	11003
	Quzhou	2018	808	11	1	0	0	257.875	14705816	66936	44.99	49.5	1802	3504	3559423	19.3256	14413	1108		632	4676	765
	Zhoushan	2018	809	11	1	0	0	96.8983	13166986	112490	32.53	56.63	10746	6418	3084897	18.1378	23032	678.47		508	1546	153
	Taizhou	2018	810	11	1	0	1	605.4	48746696	79541	44.77	49.8	3119	23293	6537506	94.9538	35216	1696		2579	13087	10226
	Lishui	2018	811	11	1	0	0	270.188	13946650	63611	41.43	51.82	322	3402	4320191	19.0119	21008	931.93		399	4535	2430
Anhui	Hefei	2018	901	12	0	1	1	757.96	78229061	97470	46.18	50.28	12566.6	18246.1	10049099	183.289	497131	9197.41		5612	19764	3116
	Wuhu	2018	902	12	0	1	1	388.851	32785317	88085	52.18	43.77	2459.21	4416.44	4570422	52.9334	133672	5981.99		2839	6821	1094
	Bengbu	2018	903	12	0	1	1	383.94	17146560	50662	44.46	43.42	771.33	709.04	2957943	27.6062	61614	1064.34		684	2216	412
	Huainan	2018	904	12	0	1	1	389.66	11333064	32487	46.57	42.63	45.63	437.4	2451702	27.9461	59775	410.55		422	1677	126
	Maanshan	2018	905	12	0	1	0	229.11	19181000	82695	53.59	41.88	2529.17	1951.32	2265572	27.8964	56125	1161.37		1112	4148	236
	Huaibei	2018	906	12	0	1	1	217.86	9851902	43962	54.81	38.56	56.34	662.1	1667011	20.1432	38717	106.74		261	872	145
	Tongling	2018	907	12	0	1	1	170.78	12223596	75524	58.25	37.66	5782.14	459.3	1543463	18.1009	34062	608.56		206	1184	96
	Anqing	2018	908	12	0	1	0	528.44	19175850	41088	49.87	39.7	383.85	1063.44	4201888	38.8547	37413	1052.95		596	2264	590
	Huangshan	2018	909	12	0	1	1	148.58	6779143	48579	34.9	56.71	184.86	766.14	1856147	12.0978	22630	585.4		156	726	213
	Chuzhou	2018	910	12	0	1	1	453.75	18017496	43999	51.62	36.13	791.1	2311.44	4059925	31.3412	53418	1091.82		718	3224	711
	Fuyang	2018	911	12	0	1	1	1070.83	17595199	21589	41.9	40.44	188.31	1188.92	5746681	39.5805	36823	501.2		503	3486	856
	Suzhou	2018	912	12	0	1	1	656.56	16302217	28757	36.84	47.6	93.26	649.14	3965875	30.8625	25102	459.39		312	865	298
	Luan	2018	913	12	0	1	1	588.57	12880538	26731	40.61	44.12	92.92	720.13	4129795	129.2	36300	1073.16		263	3237	482
	Haozhou	2018	914	12	0	1	1	656.83	12771945	24547	38.9	44.63	116.42	717.51	3436073	26.4803	13035	521.69		389	1148	366
	Chizhou	2018	915	12	0	1	0	162.23	6849253	46865	42.29	46.77	555.13	208.32	1544335	11.3349	26115	258.08		147	1370	247
	Xuancheng	2018	916	12	0	1	1	278.94	13172047	50065	48.71	41.01	148.81	1702.43	2893598	20.9141	7180	1394.47		710	2145	355
Fujian	Fuzhou	2018	1001	13	1	0	1	702.662	78568123	102037	40.79	52.91	12150.7	25271.3	9247552	174.229	319943	2907.65		2901	12654	2763
	Xiamen	2018	1002	13	1	0	0	242.525	47914131	118015	41.33	58.16	40460.5	50583.4	8924985	155.591	162459	2855.59		2205	13866	5303
	Putian	2018	1003	13	1	0	1	360.26	22424134	77325	52.62	42.2	2227.78	3414.61	2279854	56.4082	25434	322.05		156	1560	1194
	Sanming	2018	1004	13	1	0	0	289.13	23537162	91406	52.59	35.77	118.65	2531.25	2970992	25.0495	27309	345.07		114	1623	1200
	Quanzhou	2018	1005	13	1	0	1	755.12	84679768	97614	57.69	39.93	10045.9	18079.9	6323844	144.687	130296	1468.91		3183	25308	10989
	Zhangzhou	2018	1006	13	1	0	1	520.8	39476347	77102	47.81	41.08	2423.42	8092.6	4298509	60.6373	74723	499.13		319	6441	1433
	Nanping	2018	1007	13	1	0	1	319.83	17925130	66760	43.28	40.48	82.09	1614.44	2964198	24.4961	26786	369.57		145	1059	559
	Longyan	2018	1008	13	1	0	0	318.67	23932951	90655	47.94	41.86	1724.14	2555.35	3015305	33.4982	18486	898.09		237	3598	713
	Ningde	2018	1009	13	1	0	0	353.78	19427951	66878	49.87	34.94	2065.06	3282.41	2990393	27.038	11490	680.29		300	1576	647
Jiangxi	Nanchang	2018	1101	14	0	1	1	531.88	52746716	95825	50.45	45.94	5094.15	6862.72	7524137	117.526	610624	2739		1170	9708	2138
	Jingdezhen	2018	1102	14	0	1	0	170	8465982	50723	47.52	45.81	23.64	1019.6	2040485	16.5131	18223	266.67		157	687	1043
	Pingxiang	2018	1103	14	0	1	1	200	10090505	52307	46.51	47.61	22.71	1710.73	2452856	16.6676	28147	653		90	852	1580
	Jiujiang	2018	1104	14	0	1	1	523	27001852	55274	50.48	42.52	972.92	4495.22	5562830	39.8627	92709	1161.5		106	3013	2247
	Xinyu	2018	1105	14	0	1	1	125	10273443	86789	49.57	45.03	1164.97	1309.45	1402593	11.5486	35554	245.93		37	776	259
	Yingtan	2018	1106	14	0	1	1	129	8189787	69923	55.04	38.08	3798.73	1057.36	1401841	15.7069	9207	582.14		40	2337	418
	Ganzhou	2018	1107	14	0	1	0	981.46	28072372	32429	42.54	45.34	973.44	4342.46	8575883	54.353	97425	2226.23		424	5347	3130
	Jian	2018	1108	14	0	1	1	539	17422292	35202	45.35	42.71	1162.32	4725.44	4845240	36.0389	40921	1151.77		137	3066	1073
	Yichun	2018	1109	14	0	1	1	604.87	21808544	39199	44.82	42.83	450.39	2508.86	5233948	44.1388	47867	2161		215	2589	1009
	Fuzhou	2018	1110	14	0	1	1	432	13824038	34226	40.94	44.64	154.27	1996.03	4036499	32.6475	32349	1030		116	3626	790
	Shangrao	2018	1111	14	0	1	1	789	22174758	32555	46.51	42.08	427.35	3914.8	6222704	39.5695	32500	926.38		81	2641	1437
Shandong	Jinan	2018	1201	15	1	0	1	655.9	78565600	106302	36.01	60.52	4631.19	8550.9	10182539	130.172	568372	2104.25		4900	13530	2220
	Qingdao	2018	1202	15	1	0	1	817.79	120015200	128459	40.42	56.36	32503.1	47955.4	15597764	144.946	397982	4514.72		6514	25156	3385
	Zibo	2018	1203	15	1	0	0	433.96	50683500	107720	52.09	45.04	8075.62	6324.6	4746250	76.9674	107846	1102.75		1260	4141	808
	Zaozhuang	2018	1204	15	1	0	1	422.56	24023800	61226	50.77	42.7	106.491	1491.61	2597389	36.6337	38866	280.93		239	2252	541
	Dongying	2018	1205	15	1	0	1	196.68	41524700	191942	62.21	34.26	19051	5584.17	3062955	37.3667	31177	474.62		384	3002	233
	Yantai	2018	1206	15	1	0	1	653.87	78325800	110231	49.08	44.41	19429.1	26752.2	7559881	95.4362	234714	2898.73		1374	5259	1001
	Weifang	2018	1207	15	1	0	1	914.15	61567800	65721	44.54	47.15	8907.28	15702.5	7334934	87.044	184721	2010.1		1596	9381	1711
	Jining	2018	1208	15	1	0	1	890.73	49305800	58972	45.31	44.72	3113.51	3310.02	6196247	82.1043	114928	749.1		618	7023	717
	Taian	2018	1209	15	1	0	1	572.98	36515300	64714	44.23	47.95	502.478	1882.53	3810385	50.346	124739	316.21		518	3376	383
	Weihai	2018	1210	15	1	0	1	256.54	36414800	128774	43.97	48.31	7245.69	13821.9	3638370	51.3158	88791	1274.87		635	3478	846
	Weihai	2018	1211	15	1	0	1	306.65	22021700	75329	48.33	44.12	7438.8	6154.83	2595536	30.1781	22514	739.08		274	1809	240
	Linyi	2018	1213	15	1	0	0	1179.79	47178000	44534	43	49.16	2154.43	8062.13	6391287	81.4282	89237	436.79		535	3464	1993
	Dezhou	2018	1214	15	1	0	1	597.84	33803000	58252	47.71	42.82	1577.68	2848.94	4141460	48.461	63606	1374.6		279	2733	822
	Liaocheng	2018	1215	15	1	0	0	644.7	31521500	51935	49.09	41.04	3688.33	3695.27	4092080	43.9136	47454	142.73		384	2663	443
	Binzhou	2018	1216	15	1	0	0	396.7	26405200	67405	44.89	46.26	7789.9	4614.93	3453216	43.1454	53880	1019.17		327	2683	339
	Heze	2018	1217	15	1	0	0	1025.4	30787800	35184	51	39.22	5440.64	2298.2	5518422	48.8533	47722	199.56		238	2168	1946
Henan	Zhengzhou	2018	1301	16	0	1	1	787.47	101433173	101349	43.88	54.67	22907	38600.2	17633376	187.935	993479	3617		3231	22881	5448
	Kaifeng	2018	1302	16	0	1	1	525.64	20022269	43936	38.92	47.44	107.14	763.74	3684323	39.0539	99813	445		201	1211	420
	Luoyang	2018	1303	16	0	1	1	713.67	46407821	67707	44.55	50.34	155.65	2015.9	5974673	68.3673	126250	1901		1547	6522	723
	Pingdingshan	2018	1304	16	0	1	1	552.55	21352232	42587	47.74	44.73	49.55	546.07	3625534	49.2206	72370	518		389	1658	507
	Anyang	2018	1305	16	0	1	0	592.27	23932238	46450	46.15	45.7	391.97	503.97	3612316	52.5677	90587	468		198	1611	321
	Hebi	2018	1306	16	0	1	1	165.78	8619013	53063	63.31	29.72	115.48	249.59	1305781	16.0822	17328	264		61	836	31
	Xinxiang	2018	1307	16	0	1	0	617.34	25265535	43700	47.85	43.19	245.54	963.98	4038681	51.9939	163506	950		684	5713	754
	Jiaozuo	2018	1308	16	0	1	0	377.47	23714983	66328	56.58	37.73	671.28	1783.21	2689631	35.4822	89341	424		441	3008	437
	Puyang	2018	1309	16	0	1	0	399.16	16544700	45644	50.62	39.47	259	904	3100622	33.9025	17739	204		95	1113	183
	Xuchang	2018	1310	16	0	1	1	498.24	28306218	63996	57.76	37	139.89	1556.88	3187361	43.4397	48210	647		549	4078	1753
	Luohe	2018	1311	16	0	1	1	284.13	12366633	46530	59.94	31.09	78.9	868.98	1840610	36.12	30763	467		76	908	506
	Sanmenxia	2018	1312	16	0	1	1	230.8	15281244	67294	55.06	37.14	1285.18	402.53	2439183	21.3497	17540	398		66	597	71
	Nanyang	2018	1313	16	0	1	1	1198.07	35667734	35519	41.36	43.95	414.23	2151.68	6486481	77.4	90554	996		399	3177	1057
	Shangqiu	2018	1314	16	0	1	0	926.17	23890346	32673	41.34	42.68	59.97	297.47	5025683	69.1667	104459	700		130	1639	576
	Xinyang	2018	1315	16	0	1	0	884.63	23877965	36941	37.59	43.72	295.26	414.44	5227521	52.6066	84213	229		120	1054	573
	Zhoukou	2018	1316	16	0	1	0	1161.69	26872100	30817	45.13	38.17	243.59	1174.34	6186475	59.9291	44470	390		78	1066	499
	Zhumadian	2018	1317	16	0	1	0	919.82	23703300	33770	39.05	43.54	97.94	432.75	5481483	65.0184	30163	613		84	1687	475
Hubei	Wuhan	2018	1401	17	0	1	1	883.73	148472900	135136	42.96	54.61	13247	19272	19293075	209.774	969323	13440.7		8797	20185	3336
	Huangshi	2018	1402	17	0	1	0	272.963	15873300	64249	58.56	35.41	1940.35	1844.98	2464970	29.9759	45773	472.87		149	2329	203
	Shiyan	2018	1403	17	0	1	0	346.6	17478200	51226	48.26	42.69	32.05	662.74	3741417	68.8289	51104	460		101	1522	278
	Yichang	2018	1404	17	0	1	1	391.87	40641800	98269	52.46	38.03	415.55	2654.9	5035790	87.7219	57661	1416.61		590	5831	280
	Xiangyang	2018	1405	17	0	1	1	592.355	43097900	76125	51.47	38.91	442.36	2408.2	6709664	104.529	40808	3022.49		384	3220	501
	Ezhou	2018	1406	17	0	1	0	111.385	10053000	93317	52.09	38.54	408.63	245.18	1225496	22.5824	14995	300.4		66	417	89
	Jingmen	2018	1407	17	0	1	0	292.85	18478900	63742	51.08	36.68	602.88	1043.88	2693071	40.707	15519	718.51		342	1440	452
	Xiaogan	2018	1408	17	0	1	0	517.537	19129000	38900	48.39	36.6	434	948	3825169	83.9471	35624	1059.27		333	2277	520
	Jingzhou	2018	1409	17	0	1	1	641.284	20821800	37247	43.63	36.93	248	1573	4331818	37.7086	82335	984.1		262	2230	633
	Huanggang	2018	1410	17	0	1	1	740.645	20352000	32124	40.88	40.64	128.76	812.95	4826328	78.732	41921	940.62		113	1248	738
	Xianning	2018	1411	17	0	1	1	305.14	13624200	53655	48.65	37.63	96.25	459.54	2483444	20.5557	30554	521.06		97	1372	395
	Suizhou	2018	1412	17	0	1	0	250.57	10111900	45681	48.33	37.41	74.11	927.23	1541363	12.8075	6794	150.81		31	441	300
Hunan	Changsha	2018	1501	18	0	1	1	728.858	110034116	136920	42.35	54.75	6974.09	12405.6	13007895	119.447	703519	3618.71		4809	13636	2606
	Zhuzhou	2018	1502	18	0	1	1	403	26315423	65442	43.67	49.28	718.389	2027.44	4562770	40.2904	93298	1820		1137	2765	1054
	Xiangtan	2018	1503	18	0	1	1	289	21613580	75609	48.21	46	972.799	2442.39	3074651	34.2702	136049	1160.84		642	1842	437
	Hengyang	2018	1504	18	0	1	0	801	30460279	42163	33.6	55.33	1946.56	2261.64	5314820	46.2438	166644	459.69		342	2004	903
	Shaoyang	2018	1505	18	0	1	0	828.28	17826481	24178	35.16	48.24	100.668	2185.39	5481565	36.3788	33634	338.06		75	1073	1510
	Yueyang	2018	1506	18	0	1	1	569	34110068	59165	41.76	48.86	1577.01	1543.73	5317647	41.3162	50008	832.26		197	1143	808
	Changde	2018	1507	18	0	1	1	605.3	33942030	58160	37.87	51.88	271.825	1255.36	5481220	43.3291	52994	825.78		200	1288	699
	Zhangjiajie	2018	1508	18	0	1	0	170	5789155	37719	17.72	72.13	7.04818	102.94	1755791	8.4535	14905	90.58		23	224	119
	Yiyang	2018	1509	18	0	1	1	478.81	17583780	39937	38.08	47.94	149.378	1033.19	3563421	24.6783	39941	383.61		186	1295	647
	Chenzhou	2018	1510	18	0	1	1	535.32	23918696	50482	45.02	46.52	2172.8	2550.11	4173001	35.4672	29809	782.22		191	933	458
	Yongzhou	2018	1511	18	0	1	1	645	18056499	33035	33.69	49.93	79.9686	1869.79	4608076	32.1053	29931	522		80	559	955
	Huaihua	2018	1512	18	0	1	0	523.52	15132689	30449	30.47	57.04	9.98222	71.6714	4622431	25.341	31233	553		101	735	345
	Loudi	2018	1513	18	0	1	0	455.17	15404137	39249	45.33	44.81	938.212	617.318	3032858	28.7041	34000	256.12		109	1009	551
Guangdong	Guangzhou	2018	1601	19	1	0	1	927.691	228593471	155491	27.27	71.75	63655.1	84850.2	25061818	348.645	1086407	16366.5		10690	51200	27519
	Shaoguan	2018	1602	19	1	0	0	336.577	13439110	44971	33.51	54.89	1264.69	1094.97	3392688	31.2733	36264	453.56		163	1837	1813
	Shenzhen	2018	1603	19	1	0	1	454.7	242219771	189568	41.13	58.78	207688	246041	42825379	486.489	103829	55498.2		21247	75288	43205
	Zhuhai	2018	1604	19	1	0	1	127.396	29147350	159428	49.19	49.09	20678.1	28653.7	5725211	77.6015	138957	4552.17		3435	11144	2467
	Shantou	2018	1605	19	1	0	0	569.42	25120504	44672	50.8	44.8	2232.96	6195.47	3271013	58.9514	21610	397.95		404	2865	9363
	Foshan	2018	1606	19	1	0	1	436.977	99358845	127691	56.5	42.04	16206	53560	8065443	163.33	123575	5467.69		5088	30004	15682
	Jiangmen	2018	1607	19	1	0	0	398.91	29004073	63328	48.55	44.5	5284.17	17034.8	3778763	64.3244	42120	1328.16		691	7174	4283
	Zhanjiang	2018	1608	19	1	0	0	848.022	30083928	41107	36.12	46.14	2613.2	3128.67	4813650	53.5047	134466	298.71		171	2793	2007
	Maoming	2018	1609	19	1	0	0	810.547	30921768	49406	38.12	45.86	370.568	1898.29	4234738	46.3443	43471	336.83		122	1000	1448
	Zhaoqing	2018	1610	19	1	0	1	450.153	22018012	53267	35.18	49.02	2304.95	3598.9	3157167	38.6177	97195	699.17		288	2570	1025
	Huizhou	2018	1611	19	1	0	0	380.9	41030532	85418	52.68	43.03	17095.9	33462.2	5442151	95.129	44018	2217.34		1500	9629	3594
	Meihzou	2018	1612	19	1	0	0	548.29	11102133	25367	32.13	50.2	263.07	1791.64	4451363	30.0518	25018	823.64		71	1168	759
	Shanwei	2018	1613	19	1	0	0	355.76	9203183	30825	44.18	41.26	1365.53	1323.39	2519210	19.8311	6562	596.44		64	1666	715
	Heyuan	2018	1614	19	1	0	1	372.764	10060027	32530	38.33	50.96	834.596	3243.52	3349373	28.901	12347	738.42		100	1731	699
	Yangjiang	2018	1615	19	1	0	0	299.882	13503149	52969	34.36	49.4	464.123	1622.4	2262148	20.078	10719	276.73		49	696	2500
	Qingyuan	2018	1616	19	1	0	0	442.95	15651949	40476	34.68	50.54	3222.09	3028.39	3420096	35.2825	11363	574.19		199	2475	622
	Dongguan	2018	1617	19	1	0	1	231.587	82785920	98939	48.65	51.05	82888	120443	7654053	242.415	121408	3934.45		6767	46345	12698
	Zhongshan	2018	1618	19	1	0	1	176.92	36327013	110585	49.01	49.3	8187	27324	4378919	76.3362	56996	4104.88		1829	15436	16720
	Chaozhou	2018	1619	19	1	0	0	275.79	10672790	40219	48.58	44.29	493.977	2634.67	1851217	17.9151	16970	133.59		78	689	4480
	Jieyang	2018	1620	19	1	0	0	705.43	21524681	35358	52.17	40.19	322.454	4874.69	3137361	30.4442	11393	379.69		75	1102	3388
	Yunfu	2018	1621	19	1	0	0	300.91	8491284	33747	37.78	43.99	684.471	951.301	2156139	18.3572	9493	311.04		61	796	465
Guangxi	Nanning	2018	1701	20	1	0	1	770.822	40269053	55901	30.44	59.1	5807.11	5374.17	6979853	101.088	448999	785.09		1557	3783	827
	Liuzhou	2018	1702	20	1	0	1	390.47	30536457	75945	52.68	40.93	1706.6	913.08	4244314	58.4169	87586	387.68		697	2589	386
	Guilin	2018	1703	20	1	0	1	538.15	20036055	39507	31.04	49.32	153.93	947.19	4558597	39.0363	216776	266.2		863	1633	488
	Wuzhou	2018	1704	20	1	0	0	351.99	10298470	33774	40.47	45.62	47.34	69.13	2618176	17.5533	15936	211.49		172	362	443
	Beihai	2018	1705	20	1	0	0	178.183	12133010	72581	48.07	35.35	2336.97	2517.22	1755302	13.5564	48809	456.06		231	238	89
	Fangchenggang	2018	1706	20	1	0	0	99.3233	6968185	73601	49.34	36.76	9129.38	1790.1	1273399	7.7679	4880	39.71		22	106	24
	Qinzhou	2018	1707	20	1	0	1	415.369	12919647	39243	41.27	39.75	2550.08	890.13	2227330	19.0924	21168	129.85		96	569	226
	Guigang	2018	1708	20	1	0	1	561.29	11698754	26635	42.23	40.83	217.42	200.31	2638065	17.6301	10000	54.96		45	319	536
	Yulin	2018	1709	20	1	0	1	732.73	16154571	27708	34.5	48.38	138.44	388.99	3679579	28.5848	17481	184.21		293	1032	403
	Baise	2018	1710	20	1	0	0	420.96	11767732	32170	47.88	35.53	622.93	2665.32	3937169	22.2105	47976	244.24		134	397	118
	Hezhou	2018	1711	20	1	0	0	245.912	6026288	29188	35.41	44.74	91.81	57.98	1927463	10.5651	16612	120.1		65	311	139
	Hechi	2018	1712	20	1	0	0	432.95	7882999	22302	31.69	47.9	348.97	74.52	3522435	18.8437	22439	112.94		102	264	175
	Laibin	2018	1713	20	1	0	0	269.33	6924112	31102	34.55	41.64	11.39	115.79	1837638	12.5321	17044	23.44		63	202	103
	Chongzuo	2018	1714	20	1	0	0	251.7	10164916	48564	44.24	37.13	5789.5	16544.4	2575384	13.313	63101	96.32		75	182	53
Hainan	Haikou	2018	1801	21	1	0	0	177.614	15105130	66042	18.27	77.54	4080	1010	2382473	50.6099	151485	249.95		327	1546	444
	Sanya	2018	1802	21	1	0	0	61.4647	5955057	77429	19.86	68.68	893.45	58.63	1788124	14.2407	50492	311.57		40	123	57
Chongqing	Chongqing	2018	4	22	0	0	1	3403.64	203631900	65933	40.9	52.33	27663	51377.1	45409487	391.203	762811	6858.87		6484	31111	7749
Sichuan	Chengdu	2018	1901	23	0	0	1	1476.05	153427716	94782	42.47	54.12	33876	41534	18374238	613.54	840297	7307.05		8420	32867	16173
	Zigong	2018	1902	23	0	0	0	322.661	14067131	48329	46.47	42.76	165.01	328.63	2422700	20.5479	39868	354.9		192	965	296
	Panzhihua	2018	1903	23	0	0	0	108.34	11735238	94941	62.3	34.31	274.89	192.02	1379392	28.6972	26617	124.94		310	847	176
	Luzhou	2018	1904	23	0	0	1	509.613	16949712	39230	52.09	36.66	215.2	2548.13	4121544	36.9162	47978	303.44		154	1114	506
	Deyang	2018	1905	23	0	0	0	387.049	22138673	62569	48.38	40.63	515.75	1399.43	2719508	30.9701	112999	219.34		400	3218	403
	Mianyang	2018	1906	23	0	0	1	536.2	23038214	47538	40.34	46.58	2922.5	990.16	4081461	50.5541	145055	2554.24		1363	4286	980
	Guangyuan	2018	1907	23	0	0	0	300.682	8018500	30105	44.72	40.56	25.71	50.49	2770144	17.1856	14939	88.32		46	778	104
	Suining	2018	1908	23	0	0	1	365.35	12213914	37493	46.28	40.16	172.4	209.29	2522120	20.4551	13389	132.68		88	993	201
	Neijiang	2018	1909	23	0	0	0	411.771	14117521	37885	43.27	41.2	39.1	176.14	2433876	31.4962	34192	167.93		83	809	413
	Leshan	2018	1910	23	0	0	1	350.681	16150949	49397	44.69	45.04	238.08	881.69	3028632	24.0482	51669	100.85		118	1036	243
	Nanchong	2018	1911	23	0	0	0	728.25	20060333	31203	41.08	39.89	50.69	102.22	4952197	43.8487	76212	195.68		58	741	612
	Meishan	2018	1912	23	0	0	0	344.68	12560214	42155	44.14	41.01	377.63	285.04	2352957	18.506	27843	94.08		132	710	239
	Yibin	2018	1913	23	0	0	1	552.345	20263707	44604	49.68	38.05	550.79	917.8	4160183	38.1893	28200	189.81		113	965	629
	Guangan	2018	1914	23	0	0	1	462.2	12502422	38520	46.01	40.11	20.9	390.64	2890322	32.9238	13593	69.46		40	569	228
	Dazhou	2018	1915	23	0	0	0	665.8	16901741	29627	35.73	44.97	3.95	82.65	4186791	52.8072	26167	154.13		35	819	487
	Yaan	2018	1916	23	0	0	1	153.386	6461049	41985	46.9	39.82	15.36	48.2	1305375	11.5182	51388	153.3		65	778	184
	Bazhong	2018	1917	23	0	0	0	368.291	6458842	19458	48.99	35.8	12.34	66.29	3158814	33.9218	5455	49.39		24	347	213
	Ziyang	2018	1918	23	0	0	0	346.391	10665332	42117	47.59	36.77	71.15	125.04	1917986	18.7198	4787	200.08		89	409	186
Guizhou	Guiyang	2018	2001	24	0	0	1	418.45	37984538	78449	37.22	58.75	978.84	2514.96	6242193	106.329	378986	2477.94		1148	6983	1138
	Liupanshui	2018	2002	24	0	0	1	348.55	15256900	52059	48.63	41.67	103.98	101.8	3235131	24.0374	19723	614.13		53	586	154
	Zunyi	2018	2003	24	0	0	1	812.748	30002300	47931	45.8	40.5	69.79	340	6749400	39.42	93021	893.48		461	2208	551
	Anshun	2018	2004	24	0	0	1	304.444	8494000	36164	32.12	50.32	44.73	209.45	2732666	18.3571	19250	353.99		111	579	350
	Bijie	2018	2005	24	0	0	1	930.28	19214253	28794	36.28	42.14	56.06	160.82	5783639	32.367	35298	1570		26	506	132
	Tongren	2018	2006	24	0	0	1	443.86	10665200	33720	28.27	48.99	11.2	97.02	4094263	21.1808	43457	455		98	471	120
Yunnan	Kunming	2018	2101	25	0	0	1	571.66	52068979	76387	39.14	56.59	9357	3763	7568044	133.668	547277	1801		1803	9435	1117
	Qujing	2018	2102	25	0	0	0	664	20133556	32799	38.61	43.5	4	1149	4772448	45.7016	32238	147.54		83	1088	113
	Yuxi	2018	2103	25	0	0	1	220.3	14930383	62641	51.33	38.66	40.49	1796.15	2778124	29.836	16799	397.53		93	1114	261
	Baoshan	2018	2104	25	0	0	0	264	7381448	28168	38.09	39.09	275	143	2613104	21.6633	15135	85.22		13	256	48
	Zhaotong	2018	2105	25	0	0	0	625	8895404	15987	44.72	37	0	12	4600158	24.8527	14990	97.79		15	164	134
	Lijiang	2018	2106	25	0	0	0	123.21	3507628	27128	39.26	45.7	0.28	41.37	1673043	9.8245	21892	107.2		13	204	51
	Puer	2018	2107	25	0	0	0	254	6624768	25170	36.86	38.44	905.08	226.15	2932309	18.3333	12115	150.83		28	279	44
	Lincang	2018	2108	25	0	0	0	241	6300199	24892	32.6	40.08	543	197	2673037	15.7498	10671	68.36		10	243	65
Xizang	Lasa	2018	2201	26	0	0	1	55.44	5407800	77688	42.47	54.15	207.65	412.27	3001179	29.483	31149	290.98		51	300	261
Shaanxi	Xian	2018	2301	27	0	0	0	922.824	83498600	85114	35.04	61.86	20341.4	29576	11518741	196.234	712810	4822.95		8088	17344	6552
	Tongchuan	2018	2302	27	0	0	0	79.7953	3279550	40065	43.19	49.26	0	45.46	1279670	11.0316	7265	69.83		6	64	52
	Baoji	2018	2303	27	0	0	1	378.136	22651600	59988	63.31	29.48	450.56	509.43	3302829	40.4321	34597	838.17		191	1458	410
	Xianyang	2018	2304	27	0	0	1	523.561	23764530	54368	56.93	31.08	60.39	32.99	3465492	46.0133	127304	291.45		225	1805	303
	Weinan	2018	2305	27	0	0	1	546.331	17677130	33009	41.99	41.22	25.03	199.37	4459756	48.1562	16500	295.47		109	610	93
	Yanan	2018	2306	27	0	0	1	234.097	15589120	68940	59.4	31.74	17.96	27.31	3976883	30.6899	24540	225.28		42	477	145
	Hanzhong	2018	2307	27	0	0	1	380.68	14718800	42754	47.7	38.34	59.24	105.66	3420165	29.7599	40098	191.69		115	616	161
	Yulin	2018	2308	27	0	0	0	383.835	38486190	112845	62.82	31.18	15.33	95.83	6489649	43.6392	16484	618.55		55	949	104
	Ankang	2018	2309	27	0	0	0	303.703	11337700	42544	55.28	33.84	3.57	67.33	3196579	20.1745	22992	109.52		28	268	233
	Shangluo	2018	2310	27	0	0	0	251.027	8247670	34674	53.55	34.98	132.9	189.33	2429454	20.4401	16312	101.2		27	515	294
Gansu	Lanzhou	2018	2401	28	0	0	1	328.468	27329373	73042	34.32	64.11	871.38	1144.2	4656417	75.119	336867	605		889	3982	311
	Jiayuguan	2018	2402	28	0	0	0	20.8295	2996200	119418	61.13	37.54	158.31	170.46	325543	6.1737	2774	12.31		34	399	17
	jinchang	2018	2403	28	0	0	1	45.3842	2642405	56353	54.47	38.31	1831.49	151.77	627625	9.7823	3058	26.81		62	548	15
	Baiyin	2018	2404	28	0	0	1	181.745	5115968	29542	41.77	44.69	614.01	93.68	1622584	15.6072	4113	62.39		49	612	137
	Tianshui	2018	2405	28	0	0	1	371.938	6520542	19479	30.68	55.36	274.74	373.34	2913421	22.39	38820	110.27		36	423	140
	Wuwei	2018	2406	28	0	0	0	189.448	4692653	25691	28.07	46.25	0.49	18.15	2011004	12.655	15397	72.13		54	772	205
	Zhangye	2018	2407	28	0	0	1	131.09	4077067	33105	22.27	55.87	0.2	28.1	1610043	10.3324	18947	73.19		39	1509	248
	Pingliang	2018	2408	28	0	0	0	234.176	3951651	17225	26.29	51.47	0.08	72.49	2127461	16.15	10949	38		9	250	98
	Jiuquan	2018	2409	28	0	0	1	101.703	5968871	53043	33.98	53.65	3.27	75.62	1372051	11.7607	9152	99.24		31	1104	162
	Qingyang	2018	2410	28	0	0	0	269.985	7081499	31312	50.22	39.75	0	25.37	2516875	16.2095	22029	103.65		10	468	262
	Dingxi	2018	2411	28	0	0	0	304.266	3562609	12656	22.04	59.55	11.38	11.54	2509407	13.1359	5218	96.37		24	283	13
	Longnan	2018	2412	28	0	0	1	288.157	3792273	14426	19.67	61.6	0	206.14	2627855	16.3	6869	98.89		29	132	287
Qinghai	Xining	2018	2501	29	0	0	0	207.382	12864137	54439	36.38	60.04	167.14	306.84	2974766	34.0161	64434	236.08		257	1539	133
Ningxia	Yinchuan	2018	2601	30	0	0	1	193	19014824	84964	45.61	50.85	621.1	1934.04	3632756	35.2674	103989	986.3		460	2476	143
	Shizuishan	2018	2602	30	0	0	1	74	6059184	75391	60.48	34.33	23.43	474.05	1001534	7.6371	9898	186.8		79	610	20
	Wuzhong	2018	2603	30	0	0	1	143.78	5345336	37922	56.63	30.92	4.09	115.48	2048878	9.1218	4236	248.09		91	723	68
	Guyuan	2018	2604	30	0	0	0	150.77	3031944	24544	27.89	53.04	0	0	2405892	7.0161	7868	104		7	205	66
	Zhongwei	2018	2605	30	0	0	1	121.91	4029947	34653	43.52	42.16	27.14	31.56	1625528	6.2317		173.88		84	448	120
Xinjiang	Wulumuqi	2018	2701	31	0	0	1	222.26	30997659	87196	30.59	68.59	2307	5447.67	6597858	73.2005	213306	1022.88		506	3346	527
	Kelamayi	2018	2702	31	0	0	1	30.7743	8981420	153647	72.9	26.54	32.44	100.75	1319907	17.7222	12734	162.72		65	421	82
Beijing	Beijing	2017	1	1	1	0	1	1359.2	280149400	128994	19.01	80.56	265218	58503	68194936	812.859	592878	36175.8		45970	45801	14754
Tianjin	Tianjin	2017	2	2	1	0	1	1049.99	185491900	119238	40.94	58.15	69381	43565	32808795	269.478	514669	11598.7		5820	32227	3440
Hebei	Shijiazhuang	2017	101	3	1	0	1	980	33962728	69926	38.88	58.95	4892.65	7836.62	8067284	91.6116	460695	1006.1		1354	4727	1396
	Tangshan	2017	102	3	1	0	1	755.43	32053543	89233	62.1	33.63	4446.88	5465.77	6626323	76.1383	123287	711.1		633	2585	431
	Qinhuangdao	2017	103	3	1	0	1	298.35	10146857	61170	35.33	58.37	1811.93	3181.25	2626987	29.2848	153914	304.39		546	1326	1122
	Handan	2017	104	3	1	0	1	1051.45	13518281	37796	43.22	50.31	838.73	1347.34	5470074	60.1286	60299	505.23		347	1779	303
	Xingtai	2017	105	3	1	0	0	789.922	3706907	38163	35.77	63.18	487.93	1633.81	4185241	35.0056	52136	248.03		184	1435	1196
	Baoding	2017	106	3	1	0	1	1199	13573495	44917	49.05	45.38	1160	3620	6636722	74.3811	171818	447.38		861	3293	1312
	Zhangjiakou	2017	107	3	1	0	0	465.484	7093733	41038	38.92	54.07	184.35	329.64	4725763	31.8224	53969	208.21		106	821	53
	Chengde	2017	108	3	1	0	0	380.222	4045897	60575	45.97	53.03	18.521	425.368	3376382	26.6006	44883	214.1		81	593	89
	Cangzhou	2017	109	3	1	0	0	777.825	8667928	120805	50.01	48.77	1257.62	2389.99	5504803	43.4901	60584	460.63		223	2044	754
	Langfang	2017	110	3	1	0	1	474.1	8648469	91067	38.63	59.19	3082.74	2256.69	5827035	96.0827	122827	668.4		432	1765	1281
	Hengshui	2017	111	3	1	0	0	453.636	5534965	57615	48.02	47.99	257.28	2670.82	2982886	22.7921	22643	311.81		162	1344	564
Shanxi	Taiyuan	2017	201	4	0	1	1	369.171	31483179	88340	36.52	62.93	5075.5	8451.68	4790558	104.407	440173	1852.97		1709	3485	295
	Datong	2017	202	4	0	1	1	318	8866388	49181	38.54	60	95.09	269.83	3255052	39.7536	27337	220.12		87	684	68
	Yangquan	2017	203	4	0	1	1	132.314	4440648	57321	42.49	57.06	37.06	86.3	1060561	25.4151	15067	90.88		17	295	44
	Changzhi	2017	204	4	0	1	1	338.16	3909537	48705	37.9	61.19	38.88	37.99	2684289	42.9955	36200	191.47		84	462	70
	Jincheng	2017	205	4	0	1	1	220.507	2681085	54209	30.34	69.4	507.34	185.76	1784121	35.6698	5754	133.07		70	362	14
	Shuozhou	2017	206	4	0	1	1	164	4583205	127482	37.42	59.19	39.51	40.03	1417217	18.5965	10522	81.27		12	172	25
	Jinzhong	2017	207	4	0	1	0	332	2698240	40850	31.95	60.09	56.99	212.49	2789231	35.1763	182770	245.69		102	751	118
	Yuncheng	2017	208	4	0	1	0	513	2461333	34987	28.61	65.39	964.48	378.49	3030131	34.245	55342	208.28		105	578	347
	Xinzhou	2017	209	4	0	1	1	308	1383021	24543	31.45	61.18	7.01	198.97	2906549	23.9652	27035	187.21		47	216	75
	Linfen	2017	210	4	0	1	0	433	2829721	28904	21.86	75.26	82.97	163.92	3343427	36.455	43766	179.35		90	365	41
	Lvliang	2017	211	4	0	1	1	392	813938	24359	28.09	69.47	72.89	180.19	3153750	34.0016	19308	245.53		38	322	70
Neimenggu	Huhehaote	2017	301	5	0	1	1	242.852	21851700	99720	24.81	74.14	836.46	762.67	4030357	40.2323	239330	366.07		291	1216	374
	Baotou	2017	302	5	0	1	1	223.61	24190700	155090	40.7	58.17	707	1289	3303194	35.9713	75977	391.63		280	1046	124
	Wuhai	2017	303	5	0	1	1	44	4100777	73268	57.7	41.07	3.25	57.45	903911	8.2941	5030	75.06		10	110	16
	Chifeng	2017	304	5	0	1	0	459.519	6113256	43746	37.95	51.12	667.49	244.3	4625060	31.4015	22591	122.02		54	312	86
	Tongliao	2017	305	5	0	1	0	316.36	4201300	40347	34.29	52.52	62.94	304.8	3169892	26.411	28929	132.38		29	243	43
	Eerduosi	2017	306	5	0	1	1	160.85	7467000	111798	33.57	66.22	250.01	534.13	4733742	31.939	9156	238.74		73	704	61
	Hulunbeier	2017	307	5	0	1	1	260	3047356	58996	46.24	50.87	2301.24	705.58	4350520	34.5999	7479	188.71		31	214	54
	Bayannaoer	2017	308	5	0	1	0	174	2421916	43728	35.6	46.93	2388.28	425.98	2464211	14.0051	11442	77.07		23	159	85
	Wulanchabu	2017	309	5	0	1	0	272.12	1534132	37491	37.7	59.73	14.21	232.99	3181106	15.978	21687	75.79		12	150	11
Liaoning	Shenyang	2017	401	6	1	0	1	736.952	51481026	74567	39.2	58.48	8154.09	4691.72	8550151	121.068	397776	1616.69		3358	5470	996
	Dalian	2017	402	6	1	0	1	594.887	53917639	113675	38.42	58.65	35630.2	26159.6	9198403	97.2937	284856	1218.61		2603	4477	665
	Anshan	2017	403	6	1	0	0	344	8640987	25119	50.31	48.96	2049.99	2014.28	2738412	41.7936	33863	154.63		502	1227	143
	Fushun	2017	404	6	1	0	0	210.7	8137748	56418	57.98	40.5	166.138	420.068	1823227	23.7029	40475	25.14		144	475	95
	Benxi	2017	405	6	1	0	0	147.633	5590042	50063	47.92	48.85	1147.42	2627.63	1356115	21.8339	32582	49.33		51	312	37
	Dandong	2017	406	6	1	0	0	235.2	2298381	29409	31.58	64.6	1031.87	2374.35	2005855	19.6639	26278	92.76		149	488	101
	Jinzhou	2017	407	6	1	0	0	296.3	5623240	58133	48.96	48.48	1443.34	994.564	2375708	24.139	76546	238.99		261	810	193
	Yingkou	2017	408	6	1	0	1	231.8	8078204	73693	42	55.25	2327.71	3177.68	2167200	25.1853	21554	48.68		105	482	54
	Fuxin	2017	409	6	1	0	0	186.2	1849479	23399	38.33	60.13	52.3854	231.265	1457354	15.1617	36520	28.06		145	278	42
	Liaoyang	2017	410	6	1	0	0	176.5	5135963	41449	54.36	42.45	352.891	441.71	1486519	16.8824	16413	49.53		74	365	81
	Panjin	2017	411	6	1	0	0	129.6	9736271	83252	47.38	45.04	1289.68	316.439	1846166	41.6888	6783	91.44		139	480	37
	Tieling	2017	412	6	1	0	0	293.7	1295727	30000	32.64	64.1	114.862	174.733	1896468	22.2443	18196	79.41		58	313	45
	Chaoyang	2017	413	6	1	0	0	336.5	1936827	29816	30.65	61.88	64.5048	479.475	2344146	23.0903	5393	37.97		52	296	51
	Huludao	2017	414	6	1	0	0	276.974	3600729	38313	47.79	47.29	720.687	773.01	1988768	20.1495	7737	28.57		37	257	333
Jilin	Changchun	2017	501	7	0	1	1	748.921	51428765	86465	53.35	45.32	12170.9	1918.63	8757334	125.426	437812	1361.76		2604	4774	783
	Jilin	2017	502	7	0	1	1	415.351	13344871	74221	35.32	61.18	308.02	631.16	4012191	37.2286	102474	397.61		215	810	129
	Sipin	2017	503	7	0	1	1	320.397	1613303	27816	52.11	45.02	11.14	31.99	3038035	18.3024	38242	69.56		57	266	148
	Liaoyuan	2017	504	7	0	1	1	117.948	4251037	92788	59.35	40.17	68.46	192.52	1226718	13.1923	5248	37.09		6	124	26
	Tonghua	2017	505	7	0	1	1	217.15	1890231	43110	42.04	56.38	203.39	82.5	2545814	19.144	12985	598.36		48	134	72
	Baishan	2017	506	7	0	1	1	119.52	3546055	65256	52.94	42	65.09	190.12	1863368	16.6661	1391	77.6		40	57	23
	Songyuan	2017	507	7	0	1	0	275.41	3913200	59368	43.61	53.75	1.17	163.49	2729650	24.5339	2940	26.19		19	202	40
	Baicheng	2017	508	7	0	1	0	190.95	1676260	34181	13.85	73.96	17.37	78.93	2563527	20.0241	20119	79.1		24	139	20
Heilongjiang	Haerbin	2017	601	8	0	1	1	954.99	47127585	85567	29.93	64.24	1905.67	1447.26	9584676	128.019	508884	874.25		4267	6828	976
	Qiqihaer	2017	602	8	0	1	1	533.681	6366549	48096	28.65	67.36	67.969	88.568	4639317	36.5101	55284	93.9		155	1132	120
	Jixi	2017	603	8	0	1	0	175	1654705	20425	45.33	50.28	32.0749	189.627	1844652	21.5311	1901	66.81		13	169	51
	Hegang	2017	604	8	0	1	0	100.9	1415313	22946	50.89	43.03	135.591	17.9515	1111987	18.5299	2512	24.27		10	92	40
	Shuangyashan	2017	605	8	0	1	0	142.3	1213525	24783	28.57	68.33	88.9946	55.4803	1512444	13.7212	1106	10.07		19	146	33
	Daqing	2017	606	8	0	1	1	273.1	22907157	167420	62.09	35.51	7135.84	1212.28	2946439	50.7948	46404	49.71		279	1220	131
	Yichun	2017	607	8	0	1	0	115.929	1650320	22214	25.26	42.21	14.3116	54.3029	1481757	16.4885	1803	26.18		10	75	53
	Jiamusi	2017	608	8	0	1	1	234.542	4561525	59023	25.78	67.91	300.44	376.73	2742664	16.092	23027	16.79		38	598	110
	Qitaihe	2017	609	8	0	1	0	78.6	1757953	36370	41.54	49.66	1.2861	4.29	882841	8.8453	3374	32.04		22	73	36
	Mudanjiang	2017	610	8	0	1	1	254.788	3589212	37154	35.17	60.46	3418.35	1513.67	2861515	21.7625	50151	96.35		61	280	125
	Heihe	2017	611	8	0	1	0	160.513	349527	34607	30.49	65.67	400.973	175.15	2111364	11.8216	10073	53.45		10	291	29
	Suihua	2017	612	8	0	1	1	527.556	1765596	21750	25.77	28.15	101.83	149.269	4178408	24.7523	11439	53.79		35	358	113
Shanghai	Shanghai	2017	3	9	1	0	1	1455.13	306329900	126634	30.46	69.18	282442	193681	75476205	632.309	514917	38989.7		20572	39730	12069
Jiangsu	Nanjing	2017	701	10	1	0	1	680.666	117151000	141103	38.03	59.73	26772.7	34414.6	13540873	204.49	721540	6729.42		10680	17294	4102
	Wuxi	2017	702	10	1	0	1	493.05	54652800	150120	41.33	57.86	31734.5	49518.9	9876625	113.085	112689	4221.1		4820	19258	4733
	Xuzhou	2017	703	10	1	0	1	1039.42	33978846	103339	43.2	53.26	1466	6334	8273338	97.7418	129254	2155.4		1764	5729	2976
	Changzhou	2017	704	10	1	0	1	378.845	57722100	146104	46.36	51.8	8326.96	22939.5	5515534	68.878	102676	2508.94		2849	10124	3411
	Suzhou	2017	705	10	1	0	1	691.068	81945100	148427	47.3	51.7	128918	187161	17714698	290.972	209735	12402.8		11649	36461	5005
	Nantong	2017	706	10	1	0	1	764.47	28626300	121783	45.61	52.25	9882	24938	8100804	209.741	90388	2724.07		2565	6456	9883
	Lianyungang	2017	707	10	1	0	1	532.53	14478400	69127	44.4	47.07	4291.97	3921.69	3905576	45.6562	39855	880.65		494	2187	3608
	Huaian	2017	708	10	1	0	1	560.9	22359500	72908	43.9	47.65	1633	3003	4523140	64.533	70093	974.07		352	2918	4035
	Yancheng	2017	709	10	1	0	1	826.15	20373200	85756	48.65	43.05	2812.21	5840.55	7482814	83.3912	62357	2503.01		1338	6675	1936
	Yangzhou	2017	710	10	1	0	0	459.98	32484000	133566	47.92	49.13	2932	7868	5076403	98.13	75619	1498.05		983	5014	8183
	Zhenjiang	2017	711	10	1	0	1	270.9	18786919	152461	46.57	51.85	3550.81	6984.91	3866360	43.0604	80370	1265.31		2695	5379	6678
	Taizhou	2017	712	10	1	0	1	505.195	19948100	122501	50.51	46.15	4732.17	8216.33	4754870	114.031	61748	1329.11		917	5768	3096
	Suqian	2017	713	10	1	0	1	591.01	9464340	59102	49.5	43.18	776.19	2172.25	4241181	46.795	20984	749.48		213	2850	1301
Zhejiang	Hangzhou	2017	801	11	1	0	1	753.877	116214609	148794	33.61	64.54	24070	50995	15409156	287.022	425769	9232.36		9860	21232	11057
	Ningbo	2017	802	11	1	0	1	596.931	62826874	150990	49.53	48.97	38662.7	73533.9	14106049	161.282	156110	5878.8		5394	16455	15021
	Wenzhou	2017	803	11	1	0	1	824.547	21810810	72524	40.44	58.76	2504	17081	7616108	119.109	88680	1576.23		2714	17143	9515
	Jiaxing	2017	804	11	1	0	0	356.37	11254564	89889	45.48	51.88	10255	26203	4947026	79.1343	69153	2025.14		1874	11372	4907
	Huzhou	2017	805	11	1	0	0	266.141	10857320	81370	45.04	50.75	1339	10056	3250181	50.3797	26383	1129.68		2226	7157	2667
	Shaoxing	2017	806	11	1	0	1	446.48	29516779	107555	47.84	48.95	2150	27315	4698303	120.247	97345	2606.69		2054	17376	6203
	Jinhua	2017	807	11	1	0	1	485.52	7413927	65000	34.49	60.98	1386	48827	5366856	76.4906	75378	1864.6		1275	6741	9303
	Quzhou	2017	808	11	1	0	0	257.808	6022312	72664	46.45	48.51	1549	3823	3004654	20.447	16022	905.12		610	3444	769
	Zhoushan	2017	809	11	1	0	0	97.1491	9165154	103796	34.21	58.13	5890	5665	2586044	18.3781	22059	555.48		495	1239	173
	Taizhou	2017	810	11	1	0	1	603.53	16240361	83050	44.27	52.53	2936	20362	5630966	101.232	34728	1372.17		1805	8766	8419
	Lishui	2017	811	11	1	0	0	269.272	3261953	68342	36.27	57.92	264	3030	3786403	19.0208	21046	726.67		340	3033	2287
Anhui	Hefei	2017	901	12	0	1	1	742.76	48124819	125778	47.33	52.35	10392.8	14565.9	9653444	151.39	502943	6959.21		4912	13919	2668
	Wuhu	2017	902	12	0	1	1	387.651	19018514	114672	55.94	42.62	2232.86	4143.97	4632994	44.7443	166698	5741.55		2514	5681	633
	Bengbu	2017	903	12	0	1	1	381.248	8445969	46538	49.47	47.49	831.52	939.74	2977139	25.738	60887	1268.49		572	1172	465
	Huainan	2017	904	12	0	1	1	389.56	6293324	34399	45.17	48.07	26.31	272.94	2332828	29.3118	62643	354.4		389	1776	135
	Maanshan	2017	905	12	0	1	0	229.35	10425427	108939	53.91	44.88	2215.69	1588.96	2276986	22.0779	53635	1230.5		959	2865	167
	Huaibei	2017	906	12	0	1	1	216.95	6229180	59210	58.86	37.7	50.48	557.61	1527736	21.5591	39539	158.63		182	679	105
	Tongling	2017	907	12	0	1	1	171.1	8813428	69935	63.67	34.6	4974.68	570.98	1602757	17.0911	36074	834.39		185	671	56
	Anqing	2017	908	12	0	1	0	530.5	5138061	62204	43.69	53.59	334.42	1055.49	3730026	33.0556	37475	958.17		440	1694	479
	Huangshan	2017	909	12	0	1	1	148.46	2869916	59970	31.07	62.85	127.29	610.11	1857265	11.2563	22959	541.02		173	545	113
	Chuzhou	2017	910	12	0	1	1	454.25	4329164	73807	65.72	29.68	880.71	1894.08	3802745	23.8704	53503	1055.15		601	2094	412
	Fuyang	2017	911	12	0	1	1	1070.07	5431259	23855	35.23	53.08	145.61	963.99	5152125	34.4839	37380	527.73		243	1435	675
	Suzhou	2017	912	12	0	1	1	655.47	6442018	37389	38.42	51.42	71.14	507.45	3459208	380.4	28280	394.33		179	546	136
	Luan	2017	913	12	0	1	1	588.2	5320556	26940	43.58	42.02	112.43	606.47	3753587	117.941	38965	932.32		222	2020	420
	Haozhou	2017	914	12	0	1	1	650.77	4212362	25262	42.41	41.89	62.11	602.33	3250253	23.9245	11247	536.55		268	655	362
	Chizhou	2017	915	12	0	1	0	162.36	3508409	52255	49.57	41.7	568.2	200.24	1436093	10.5011	25629	127.92		97	1104	354
	Xuancheng	2017	916	12	0	1	1	280.44	3238217	37215	40.49	47.81	128.21	1401.37	2733264	17.1798	7246	1120.55		508	1255	181
Fujian	Fuzhou	2017	1001	13	1	0	1	693.353	43005530	111092	36.69	61.92	12608.2	21837.4	9388572	158.772	313857	1967.65		2713	6833	1915
	Xiamen	2017	1002	13	1	0	0	231.028	43517181	109753	41.64	57.82	37803.5	48007.8	7970976	145.994	140266	2373.86		2325	8146	4172
	Putian	2017	1003	13	1	0	1	354.673	16647596	81847	54.18	40.26	2353.85	3062.08	2281087	54.141	25180	315.58		163	808	856
	Sanming	2017	1004	13	1	0	0	287.51	4532584	117668	54.36	42.67	142.18	2175.72	2909650	24.3536	25266	460.13		138	1351	1264
	Quanzhou	2017	1005	13	1	0	1	742.329	17587544	113012	56.14	43.04	7699.81	15453.9	6378085	139.911	126125	1490.6		2419	14472	8509
	Zhangzhou	2017	1006	13	1	0	1	514.41	8148209	103667	45.47	52.78	1800.99	7568.53	4291903	56.7033	71688	767.13		249	3267	1355
	Nanping	2017	1007	13	1	0	1	319.04	5263855	66739	48.34	38.53	78.03	1366.48	2836435	25.4527	25765	310.04		165	861	469
	Longyan	2017	1008	13	1	0	0	315.89	10326594	94523	52.76	40.89	1484.06	2331.67	2998149	31.6217	17313	844.19		221	2467	683
	Ningde	2017	1009	13	1	0	0	350.715	3906094	87385	51.17	38.92	1534.37	2995.79	2970803	31.7039	11206	257.57		224	1237	628
Jiangxi	Nanchang	2017	1101	14	0	1	1	524.66	36408753	100828	50.04	48.25	3561	6280	6531223	120.946	609801	2173.31		1093	5725	1384
	Jingdezhen	2017	1102	14	0	1	0	169	3854290	77302	44.54	54.06	11.32	812.72	1921282	18.9744	32276	396.06		150	358	818
	Pingxiang	2017	1103	14	0	1	1	200	6083233	63725	49.6	47.33	41.76	1471.32	2249377	18.8495	27419	542.88		81	623	1146
	Jiujiang	2017	1104	14	0	1	1	520	10076908	98917	41.66	56.03	827.9	4240.31	5250146	44.4135	92651	758.92		108	1495	1344
	Xinyu	2017	1105	14	0	1	1	122	7565744	87546	52.82	42.54	1427.89	1262.01	1619707	13.5438	37848	256.04		71	633	228
	Yingtan	2017	1106	14	0	1	1	128	2307944	104574	44.98	54.16	3404.54	930.94	1283538	16.0415	9144	523.1		31	640	79
	Ganzhou	2017	1107	14	0	1	0	974.25	7665439	41863	43.71	49.75	767.9	3966.14	7763343	56.5691	95302	1841.52		268	2589	2964
	Jian	2017	1108	14	0	1	1	536	2531933	45796	44.99	48.27	782.23	4685.85	4332153	38.0972	33876	867.65		112	1415	1344
	Yichun	2017	1109	14	0	1	1	602.1	2850981	26574	37.67	51.24	384.92	2448.12	4750473	46.194	42330	1642.96		159	1154	1370
	Fuzhou	2017	1110	14	0	1	1	431	3966520	35359	46.5	41.95	60.71	1901.77	3552632	35.8035	29422	781.34		100	1527	1155
	Shangrao	2017	1111	14	0	1	1	783	6203743	51582	41.95	53.24	580.71	4489.28	5503984	43.3024	31451	593.22		61	1292	1079
Shandong	Jinan	2017	1201	15	1	0	1	643.62	63890455	110114	33.83	63.31	3798.87	7505.62	8340600	131.209	544448	1289.82		5037	10415	1841
	Qingdao	2017	1202	15	1	0	1	803.28	84991300	136667	40.03	58.16	29531.2	44593	14030252	145.879	346238	3859.19		5901	15060	2850
	Zibo	2017	1203	15	1	0	0	433.13	36697027	113450	51.99	46.08	4517.85	5491.62	4460258	80.8699	106251	975.67		1062	3290	791
	Zaozhuang	2017	1204	15	1	0	1	418.05	11571249	51533	53.27	39.91	177.477	1301.9	2452853	42.7472	35933	211.5		275	1575	373
	Dongying	2017	1205	15	1	0	1	195	26365857	200022	63.3	34.7	14434.6	4929.35	2776552	39.9552	32782	643.41		407	2395	84
	Yantai	2017	1206	15	1	0	1	654.23	32506652	153061	50.17	47.12	19991	25621	7080657	99.8001	182645	2433.19		1233	3644	1244
	Weifang	2017	1207	15	1	0	1	908.01	17510000	79721	47.97	49.17	7523.93	13961.5	6783951	83.9055	179905	1970.04		1269	7069	1524
	Jining	2017	1208	15	1	0	1	883.21	17934002	103366	49.48	45.08	2559.57	3486.55	5696170	82.3694	112468	720.89		548	5113	1063
	Taian	2017	1209	15	1	0	1	571.34	11032000	59207	42.7	51.15	515.701	1730	3559560	67.2424	122606	395.67		423	2474	325
	Weihai	2017	1210	15	1	0	1	255.72	17730689	114746	47.52	46.77	8091.53	12588.2	3595607	57.5072	78109	1503.09		551	2639	669
	Weihai	2017	1211	15	1	0	1	303.68	14150500	99323	50.06	44.28	8244.26	5150.35	2322639	31.5535	23559	413.75		211	1142	183
	Linyi	2017	1213	15	1	0	0	1161.9	18035241	66256	51.46	46.7	2570.05	7275.22	5896115	87.8597	84796	457.1		563	2687	1472
	Dezhou	2017	1214	15	1	0	1	595.35	8957000	68314	49.7	45.53	956.863	2649.83	3605225	54.6271	63654	515.2		305	2045	528
	Liaocheng	2017	1215	15	1	0	0	639.69	5731900	43501	45.05	44.53	3295.4	3451.07	3806005	47.0138	46489	181		372	2120	445
	Binzhou	2017	1216	15	1	0	0	394.25	8190902	76014	44.14	48.63	5922.41	3984.07	3302785	46.8966	54062	960.54		309	2142	268
	Heze	2017	1217	15	1	0	0	1018.75	7708513	38143	48.59	43.97	3529.19	2309.15	5102594	52.5091	48666	220.65		221	1423	617
Henan	Zhengzhou	2017	1301	16	0	1	1	782.08	53849953	94477	39.33	60.18	25074.1	34561.3	15149533	207.555	935332	3396.02		2926	13644	4585
	Kaifeng	2017	1302	16	0	1	1	523.04	6887402	42413	34.99	55.18	41.7	513.06	3347353	52.1432	95453	331.87		162	685	248
	Luoyang	2017	1303	16	0	1	1	710.14	16555755	75677	37.74	61.18	228.08	1736.94	5493532	73.0389	118132	1355.37		1598	3424	630
	Pingdingshan	2017	1304	16	0	1	1	549.276	5649429	52117	51.9	47.07	79.98	512.54	3175857	54.2946	80085	374.36		356	1083	267
	Anyang	2017	1305	16	0	1	0	589.349	6166974	48635	45.1	53.72	500.58	356.2	3165990	52.5677	83951	432.1		179	1023	298
	Hebi	2017	1306	16	0	1	1	164.96	3880451	58502	61.3	35.68	66.56	164.12	1224053	22.5102	15908	169.4		65	412	48
	Xinxiang	2017	1307	16	0	1	0	614.39	8005138	69375	42.89	56.17	243.67	781.25	3682581	60.9881	155090	849.34		638	3115	497
	Jiaozuo	2017	1308	16	0	1	0	375.515	5162899	50079	42.5	56.27	605.44	1590.03	2395444	54.0092	79804	357.76		482	2167	278
	Puyang	2017	1309	16	0	1	0	396.86	4387409	60258	45.47	50.45	97.63	785	2601798	41.2237	14642	235.53		137	773	203
	Xuchang	2017	1310	16	0	1	1	495.63	7495540	57640	56.05	40.75	126.6	1586.66	2864298	47.7984	43517	502.19		375	2781	1431
	Luohe	2017	1311	16	0	1	1	282.55	7027980	51980	61.45	31.5	87.78	690.55	1751000	36.12	30763	412.51		85	765	411
	Sanmenxia	2017	1312	16	0	1	1	230.551	4316182	64155	45.02	49.12	842.68	330.03	2125526	23.2184	16342	287.23		72	332	72
	Nanyang	2017	1313	16	0	1	1	1194.23	7557584	40189	33.79	59.51	339.94	1610.36	5840598	89.4108	86448	834.24		409	1976	690
	Shangqiu	2017	1314	16	0	1	0	921.01	4793000	26550	43.97	42.02	21.76	270.06	4630766	82.3061	97740	543.74		80	1090	522
	Xinyang	2017	1315	16	0	1	0	880.53	5867475	41472	44.66	43.08	241.24	299.48	4460438	61.9483	79252	222.04		107	704	488
	Zhoukou	2017	1316	16	0	1	0	1155.98	2360046	33019	49.87	46.49	341.86	796.12	5133367	69.0657	42530	337.29		83	687	445
	Zhumadian	2017	1317	16	0	1	0	915.865	3668609	37230	46.95	45.74	45	278	4772273	74.6648	26211	567.95		75	914	376
Hubei	Wuhan	2017	1401	17	0	1	1	853.652	134103400	123831	43.71	53.25	11490	17101	17282839	219.903	947651	11585.6		8414	14175	2811
	Huangshi	2017	1402	17	0	1	0	270.91	7060400	79778	58.7	40.59	1673.14	1699.84	2242733	30.726	43309	312.41		144	1062	175
	Shiyan	2017	1403	17	0	1	0	346.16	10794677	77898	60.1	37.09	30.28	560.31	3413531	67.9518	51404	427.05		107	1323	178
	Yichang	2017	1404	17	0	1	1	392.26	16525000	112313	55.96	39.28	368.01	2353.46	4938294	87.6621	57233	1436		666	3346	291
	Xiangyang	2017	1405	17	0	1	1	591.97	20508774	88032	54.17	39.04	339.54	1900.48	6419853	101.496	50348	2299.86		371	1766	344
	Ezhou	2017	1406	17	0	1	0	110.77	9059200	84452	52.7	36.03	331.28	225.59	1163740	22.1615	16108	433.49		43	272	106
	Jingmen	2017	1407	17	0	1	0	294.42	5659000	82014	52.64	41.97	392.22	950.61	2676177	39.69	13544	657.92		177	942	275
	Xiaogan	2017	1408	17	0	1	0	519.19	3164822	34067	46.23	43.59	335.22	766.78	3612973	83.4151	34278	1055.3		289	1409	452
	Jingzhou	2017	1409	17	0	1	1	642.01	6439500	51923	51.98	39.68	203.64	1218.15	4056447	40.973	95423	964.25		269	1310	428
	Huanggang	2017	1410	17	0	1	1	740.306	2235000	56950	44.3	48.75	128.18	677.89	4544837	78.3152	43565	837.42		121	947	395
	Xianning	2017	1411	17	0	1	1	304.01	2830000	53676	57.24	32.16	162.92	342.59	2271124	22.5125	31299	381.8		63	932	376
	Suizhou	2017	1412	17	0	1	0	250.3	4346800	68664	47.84	46.41	169.33	1134.7	1529807	14.4607	6111	150.33		40	321	200
Hunan	Changsha	2017	1501	18	0	1	1	708.794	63903360	152441	35.39	63.69	5181.42	8704.62	11826043	123.318	610379	2932.2		4857	9926	2253
	Zhuzhou	2017	1502	18	0	1	1	403	11740538	92387	45.01	52.97	530.471	1658.44	4470811	44.3686	88916	1100		913	1865	931
	Xiangtan	2017	1503	18	0	1	1	288	12342154	114821	54.41	44.1	1166.82	1570.91	2811352	33.307	133231	700.2		572	1413	301
	Hengyang	2017	1504	18	0	1	0	800	9082292	75572	46.11	51.91	1997.44	2489.22	5304298	52.113	159110	324.02		329	1443	830
	Shaoyang	2017	1505	18	0	1	0	826.46	3417031	44464	46.34	50.17	107.42	1587.32	5107924	37.4769	31048	173.43		84	574	1049
	Yueyang	2017	1506	18	0	1	1	567	13125986	99537	38.93	57.84	589.744	1683.65	4890629	43.0035	48536	545.59		216	850	660
	Changde	2017	1507	18	0	1	1	605.9	16105239	102869	47.57	48.63	247.713	886.014	4904950	42.3513	50097	547.47		163	842	538
	Zhangjiajie	2017	1508	18	0	1	0	169.61	2796735	53109	15.71	77.29	7.95003	96.592	1523548	8.7819	13816	64.01		36	171	144
	Yiyang	2017	1509	18	0	1	1	478.85	6868076	53126	47.4	44.13	241.029	548.957	3345714	26.7731	37237	255.38		157	789	566
	Chenzhou	2017	1510	18	0	1	1	533.54	6904667	79721	42.09	54.4	1772.68	2114.3	3976419	36.313	28023	536.82		194	632	300
	Yongzhou	2017	1511	18	0	1	1	641.61	4708548	42534	39.58	47.1	80.4685	1276.8	4318785	33.5331	28496	421.4		84	359	774
	Huaihua	2017	1512	18	0	1	0	521.82	3456184	56464	19.88	77.49	11.4049	80.9997	4100397	25.144	30465	438.41		64	436	372
	Loudi	2017	1513	18	0	1	0	453.61	4601745	74886	52.31	43.83	906.551	302.967	2778358	29.3059	29162	119.32		105	573	434
Guangdong	Guangzhou	2017	1601	19	1	0	1	897.872	215031516	150678	27.97	70.94	57929.9	85319.8	21860130	329.17	1067335	17125.7		9274	32112	18600
	Shaoguan	2017	1602	19	1	0	0	335.29	6383211	61271	36.76	59.3	1323.52	1127.99	3109078	31.9991	38798	598.84		129	692	662
	Shenzhen	2017	1603	19	1	0	1	434.72	224900586	184068	41.44	58.47	169788	244358	45938003	463.794	80613	35182.5		18828	44284	30718
	Zhuhai	2017	1604	19	1	0	1	118.871	26751795	155502	48.12	50.06	16396	27889	4938852	76.1979	136829	4530.39		2465	8013	2046
	Shantou	2017	1605	19	1	0	0	565.44	23315759	42152	50.4	45.16	2097	6712	3316327	59.6239	10765	492		381	2007	7168
	Foshan	2017	1606	19	1	0	1	419.587	93985162	124324	57.72	40.86	17777	46484	7749551	165.162	121681	4626.21		4884	19628	12041
	Jiangmen	2017	1607	19	1	0	0	396.367	14192763	75461	49.77	46.83	4575	15862	3332625	56.7127	40641	1102.16		587	4349	3567
	Zhanjiang	2017	1608	19	1	0	0	838.936	12740693	75552	45.22	49.4	1900	3203	4427021	50.8659	132917	384.79		194	1749	1033
	Maoming	2017	1609	19	1	0	0	803.827	13968211	55130	49.83	39.53	573	1444	3819209	49.3582	39100	169.32		113	821	906
	Zhaoqing	2017	1610	19	1	0	1	445.648	11166091	72007	51.8	40.39	1999	3278	2711538	39.2871	88520	586.17		187	1382	747
	Huizhou	2017	1611	19	1	0	0	369.24	24079290	98163	56.85	41.31	17457	32960	5540130	98.7638	39212	2584.72		1458	6368	3847
	Meihzou	2017	1612	19	1	0	0	550.11	4191338	43445	42.88	44.5	263	1697	3951746	29.1302	25443	619.18		94	860	695
	Shanwei	2017	1613	19	1	0	0	362.82	2241362	42515	44.83	42.6	1630	1302	2225992	20.4021	6145	456.6		26	461	406
	Heyuan	2017	1614	19	1	0	1	372.955	3790678	77614	54.72	44.55	964	2885	2828024	28.1032	12015	430.28		66	1176	612
	Yangjiang	2017	1615	19	1	0	0	297.08	7094626	60119	40.6	45.71	429	1675	1931517	23.7408	10397	191.51		32	376	1759
	Qingyuan	2017	1616	19	1	0	0	436.84	7754930	49267	36.79	54.87	2143	2727	3046250	32.8986	11535	400.26		136	1342	416
	Dongguan	2017	1617	19	1	0	1	211.308	80792000	91329	48.3	51.4	77311.6	103861	6676462	242.399	118416	3395.79		4936	29988	10066
	Zhongshan	2017	1618	19	1	0	1	170.469	29395200	105711	50.3	48.1	7776	30278	4552818	77.8995	53611	4760		1481	11049	14834
	Chaozhou	2017	1619	19	1	0	0	275.5	8045515	45332	52.79	44.48	512	2599	1428209	18.544	17155	143.57		92	513	3558
	Jieyang	2017	1620	19	1	0	0	703.23	9403706	47684	59.77	35.49	347	5920	2847037	37.8608	11793	190.2		64	706	3103
	Yunfu	2017	1621	19	1	0	0	299.779	2048113	63067	49.51	34.22	624.02	1348.44	1814852	19.4325	9325	359.11		27	473	382
Guangxi	Nanning	2017	1701	20	1	0	1	756.866	34107409	79292	40.15	53.66	4892.57	4077.43	6463707	98.7743	425726	647		1658	2309	519
	Liuzhou	2017	1702	20	1	0	1	386.603	22256613	99703	57.5	39.98	1739.5	801.51	3745641	60.0093	82210	413.32		903	1554	234
	Guilin	2017	1703	20	1	0	1	534.075	8119388	51963	34.08	59.67	163.85	878.85	4340692	41.9575	179297	255.74		789	1229	392
	Wuzhou	2017	1704	20	1	0	0	349.06	6247607	76837	56.68	40.48	457.34	434.87	2422995	21.3193	20736	115.09		154	192	244
	Beihai	2017	1705	20	1	0	0	175.416	9651455	133523	62.12	27.8	1696.87	1717.6	1576537	14.3904	33974	340.04		194	129	91
	Fangchenggang	2017	1706	20	1	0	0	97.7877	5657685	100438	60.2	31.15	9657.68	1702.8	1204667	8.3188	5460	33.31		22	87	17
	Qinzhou	2017	1707	20	1	0	1	410.924	5918520	46302	36.31	42.96	3307.95	1709.44	2052811	20.7263	19232	99.04		112	312	105
	Guigang	2017	1708	20	1	0	1	555.709	4597731	28910	38.61	46.08	191.08	162.88	2339256	18.6051	10000	32		57	154	422
	Yulin	2017	1709	20	1	0	1	724.189	4928736	43786	38.18	53.58	133.01	364.67	3507082	29.475	17542	215.4		286	684	375
	Baise	2017	1710	20	1	0	0	417.568	2872060	72054	50.3	39.52	559.55	2240.14	3797133	22.2144	42376	324.99		87	318	64
	Hezhou	2017	1711	20	1	0	0	243.526	3141921	29728	40.79	42.78	13.96	57.67	1799863	10.6717	15880	110.99		43	196	139
	Hechi	2017	1712	20	1	0	0	429.868	2565998	27606	22.91	54.46	254.88	33.2	3290491	18.616	20981	121.91		81	154	139
	Laibin	2017	1713	20	1	0	0	268.113	2936789	30398	34.75	42.91	51.18	62.67	1781765	12.5157	13581	25.32		65	162	61
	Chongzuo	2017	1714	20	1	0	0	249.942	1936177	56747	47.77	37.48	6633.39	13218.2	2215306	13.7221	41825	110.33		112	217	52
Hainan	Haikou	2017	1801	21	1	0	0	171.049	13905779	61589	18.14	77.37	2290.91	818.37	1983183	52.1552	127323	105.28		273	938	301
	Sanya	2017	1802	21	1	0	0	59.2206	5298048	69780	19.98	67.63	670.07	69.75	1300212	13.8832	48767	275.9		3	107	61
Chongqing	Chongqing	2017	4	22	0	0	1	3389.82	200662900	65538	42.1	51.5	24004.9	42599	43362800	406.387	746859	5930.77		6061	23133	5308
Sichuan	Chengdu	2017	1901	23	0	0	1	1435.33	110100047	103757	43.92	54.56	27742.1	30558.3	17566621	593.552	817432	5325.65		7994	19665	13399
	Zigong	2017	1902	23	0	0	0	323.935	8484280	56636	51.54	42.08	194.89	258.89	2229037	20.1723	36227	191.06		196	621	316
	Panzhihua	2017	1903	23	0	0	0	109.44	8425681	100209	65.1	33.42	221.69	165.37	1370352	29.0955	26018	135.73		414	707	183
	Luzhou	2017	1904	23	0	0	1	509.58	8407557	57669	57.72	35.93	92.79	1964.29	3689580	29.7095	47325	313.24		93	938	382
	Deyang	2017	1905	23	0	0	0	387.727	6709721	68888	49.48	42.57	490.89	1044.92	2401735	30.9351	109492	211.05		331	2445	425
	Mianyang	2017	1906	23	0	0	1	536.82	11480260	62909	45.75	47.05	790.72	907.6	3650643	50.6379	134368	613.24		1281	2699	761
	Guangyuan	2017	1907	23	0	0	0	302.616	3440379	31878	51.34	39.84	5.94	19.28	2507023	17.2688	13869	98.27		54	635	148
	Suining	2017	1908	23	0	0	1	369.7	4703359	35659	45.79	40.81	171.15	177.15	2305561	20.8813	13683	94.93		121	706	156
	Neijiang	2017	1909	23	0	0	0	415.142	4772911	36639	44.3	41.8	28.88	113.16	2175124	26.0382	32155	169.1		77	416	225
	Leshan	2017	1910	23	0	0	1	351.842	7191902	58714	51.52	42.25	272.14	757.49	2820171	26.0164	44613	195.28		140	840	323
	Nanchong	2017	1911	23	0	0	0	732.7	6692215	21762	43.99	42.96	12.76	277.89	4603999	45.5351	76126	142.05		54	367	546
	Meishan	2017	1912	23	0	0	0	345.1	5546799	47875	47.15	41.55	54.98	220.82	2256815	20.1363	24356	114.83		129	426	147
	Yibin	2017	1913	23	0	0	1	555.487	7516818	61785	51.06	42.6	377.95	471.76	3705395	36.111	26645	292.51		111	900	619
	Guangan	2017	1914	23	0	0	1	464.6	3485615	39213	44.92	43.63	14.64	281.84	2649741	32.8966	10136	66.52		26	405	158
	Dazhou	2017	1915	23	0	0	0	671.7	4890622	28615	32.6	52.14	4.82	64.27	3891551	48.4233	24549	162.89		63	472	516
	Yaan	2017	1916	23	0	0	1	153.841	2398237	37833	37.58	47.5	7.02	37.26	1373913	11.5962	49589	158.78		74	409	87
	Bazhong	2017	1917	23	0	0	0	376.165	2169990	18292	43.56	41.97	0.19	39.69	2814826	32.4033	5049	71.03		15	176	146
	Ziyang	2017	1918	23	0	0	0	348.876	4848100	53293	57.45	32.35	59.58	109.33	1803147	17.6102	4223	118.94		126	334	191
Guizhou	Guiyang	2017	2001	24	0	0	1	408.31	26760750	79295	35.2	62.99	720	2271.46	5824776	109.064	349952	1665.42		1073	3810	800
	Liupanshui	2017	2002	24	0	0	1	341.56	4673400	77055	46.61	52.04	252.01	78.82	2922737	24.0948	17009	614.66		47	391	81
	Zunyi	2017	2003	24	0	0	1	805.149	27485900	44060	41.4	49.01	79.98	1078.89	6368074	43.3706	68028	825.03		350	1339	472
	Anshun	2017	2004	24	0	0	1	300.54	4488895	40817	38.83	48.59	13.83	203.06	2558917	20.3204	17169	263.57		104	302	185
	Bijie	2017	2005	24	0	0	1	922.64	3721144	32162	31.81	50.5	0.81	204.58	5277456	33.9041	31450	1070		31	179	197
	Tongren	2017	2006	24	0	0	1	440.24	2077400	47300	39.59	48.93	0.82	275.18	3999710	20.9222	37692	583.33		77	359	126
Yunnan	Kunming	2017	2101	25	0	0	1	563	38896946	90074	38.71	59.95	4887.51	2942.36	7759012	134.799	503538	1689.3		1753	5599	849
	Qujing	2017	2102	25	0	0	0	661	8096320	66152	47.4	44.67	29.93	841.89	4425430	47.1502	29200	277.44		84	871	115
	Yuxi	2017	2103	25	0	0	1	219	7255575	90774	63.54	32.14	37.46	2063.53	2621228	27.6648	16148	579.63		107	751	137
	Baoshan	2017	2104	25	0	0	0	262.6	2604239	26773	35.96	44.55	189.76	130.42	2380304	20.662	13621	83.96		20	146	60
	Zhaotong	2017	2105	25	0	0	0	619	2558688	30544	49.28	39.59	0.12	4.92	4164233	24.9494	13032	94.94		19	66	117
	Lijiang	2017	2106	25	0	0	0	122.701	1242906	56780	31.19	64.29	0.45	47.02	1607959	10.4177	22533	101.16		15	222	18
	Puer	2017	2107	25	0	0	0	253	1477545	46891	39.75	50.49	1066.34	179.66	2717839	17.6104	11286	153.95		22	269	57
	Lincang	2017	2108	25	0	0	0	239	1065841	31627	34.02	50.89	532.25	124.99	2429495	15.1017	8684	61.7		17	158	37
Xizang	Lasa	2017	2201	26	0	0	1	54.36	4792500	70776	33.09	65.28	232.23	423.44	2574658	27.3166	20404	329.4		35	206	101
Shaanxi	Xian	2017	2301	27	0	0	0	845.09	71920980	84205	35.15	61.83	14705.2	22989.7	10450925	202.293	726752	4528.46		7979	11724	5544
	Tongchuan	2017	2302	27	0	0	0	82.5849	3105440	41533	50.95	43.23	0.28	50.97	1169875	11.2739	3326	78.28		8	61	102
	Baoji	2017	2303	27	0	0	1	381.434	10803650	73939	66.26	30.68	550.71	333.83	3045755	41.1981	34075	427.77		228	1121	781
	Xianyang	2017	2304	27	0	0	1	528.568	7049152	123996	71.34	27.71	286.46	285.58	3465492	47.8807	127287	291.45		200	1114	689
	Weinan	2017	2305	27	0	0	1	556.39	3705194	41208	46.02	43.82	32.74	164.58	4076514	47.1847	16300	280.62		74	468	276
	Yanan	2017	2306	27	0	0	1	237.613	3825290	46935	43.17	51.27	2.16	25.25	3532777	33.3459	31623	211.97		44	338	127
	Hanzhong	2017	2307	27	0	0	1	381.849	4798198	42361	50.42	40.58	44.47	90.79	3116956	30.2168	46200	182.02		132	708	408
	Yulin	2017	2308	27	0	0	0	385.037	6984704	106175	58.87	36.99	80.98	109.67	5551430	43.5957	19570	606.97		65	655	226
	Ankang	2017	2309	27	0	0	0	305.018	2909198	33076	43.51	47.98	3.06	41.55	2744518	19.7809	22491	128.62		8	251	281
	Shangluo	2017	2310	27	0	0	0	253.332	1478000	27384	43.3	47.06	63.21	263.77	2109800	20.5282	17900	72.57		21	478	295
Gansu	Lanzhou	2017	2401	28	0	0	1	325.553	20965283	78412	32.59	66.84	773.63	1079.38	4293614	74.1401	406279	678.51		904	2974	348
	Jiayuguan	2017	2402	28	0	0	0	20.617	2098721	84677	52.14	46.16	214.27	61.46	277274	8.0855	3042	9.73		47	175	57
	jinchang	2017	2403	28	0	0	1	45.5196	1564325	66909	61.42	35.99	1264.52	53.85	596972	9.8565	2953	18.02		59	346	4
	Baiyin	2017	2404	28	0	0	1	181.64	2679410	53863	49.89	46.84	768.96	60.64	1601737	16.8727	3763	76.86		46	329	17
	Tianshui	2017	2405	28	0	0	1	370.963	3697913	30165	40.14	53.56	242.51	352.39	2789728	23.3946	37813	120.25		49	324	128
	Wuwei	2017	2406	28	0	0	0	189.843	2722793	26828	31.62	46.94	0.24	18.72	2021616	12.7841	16560	74.72		57	614	209
	Zhangye	2017	2407	28	0	0	1	130.837	1646975	31881	23.36	61.95	0.11	36.18	1645001	11.3731	19233	67.98		37	619	172
	Pingliang	2017	2408	28	0	0	0	234.037	1286773	24334	23.72	69.62	0.11	39.42	1919643	16.6746	7704	53.55		16	130	126
	Jiuquan	2017	2409	28	0	0	1	101.768	1687479	40257	25.71	62.24	3.69	73.37	1415348	12.9377	8840	87.38		41	437	140
	Qingyang	2017	2410	28	0	0	0	269.879	2029988	54416	51.88	45.3	0.09	25.14	2343521	16.9761	17875	139.45		19	273	197
	Dingxi	2017	2411	28	0	0	0	303.149	767389	17890	29.63	57.68	11.3	17.25	2184779	14.7327	4739	93.09		40	156	57
	Longnan	2017	2412	28	0	0	1	287.425	1093212	19243	13.57	71.21	0.01	158.52	2259479	18.109	6419	80.55		9	96	115
Qinghai	Xining	2017	2501	29	0	0	0	205.582	10086748	77662	37.4	62.35	203.41	282.13	2883747	34.5078	74222	157.15		204	805	181
Ningxia	Yinchuan	2017	2601	30	0	0	1	189	11039244	77927	35.85	62.52	1097.64	2882.21	3418283	35.4341	101638	821.61		453	1500	131
	Shizuishan	2017	2602	30	0	0	1	74	3771905	73860	62.41	35.71	176.11	372.96	926740	9.0967	8957	91.44		109	1249	11
	Wuzhong	2017	2603	30	0	0	1	143.4	1895152	45931	61.99	28.69	6.19	116.84	2002162	9.8561	3734	139.94		51	399	63
	Guyuan	2017	2604	30	0	0	0	150.58	1176599	27929	27.41	59.81	0	0	2259975	6.9194	7037	68.22		6	60	10
	Zhongwei	2017	2605	30	0	0	1	122.12	1716928	42041	38.66	47.82	679.59	1911.01	1566932	6.5324		146.09		32	109	25
Xinjiang	Wulumuqi	2017	2701	31	0	0	1	222.62	27075290	79892	30.24	69.11	1476.66	5330.46	4585812	72.3739	193853	1000.24		502	2383	684
	Kelamayi	2017	2702	31	0	0	1	30.7406	7445034	145798	70.34	28.99	21.761	69.752	1112898	17.6365	12015	166.96		79	296	32
Beijing	Beijing	2016	1	1	1	0	1	1362.9	256691300	118198	19.26	80.23	230360	52019.8	64066737	791.52	599188	28577.9	1061.37	41268	45168	15428
Tianjin	Tianjin	2016	2	2	1	0	1	1044.4	178853900	115053	42.33	56.44	58365	44286	36994300	286.045	513842	12517.4	133.795	5261	31104	3487
Hebei	Shijiazhuang	2016	101	3	1	0	1	1038	59277293	55177	45.45	46.44	4584.49	7021.14	7461188	99.5421	441812	1223	27.2053	1126	4785	1106
	Tangshan	2016	102	3	1	0	1	759.6	63548675	81239	55.07	35.5	3616.22	7109.14	6425412	88.069	115879	858.42	10.5564	535	2376	441
	Qinhuangdao	2016	103	3	1	0	1	297.501	13493526	73755	34.73	50.75	1435.24	2958.25	2455712	32.4783	154101	291.52	9.23775	497	1430	1331
	Handan	2016	104	3	1	0	1	1054.7	33370903	35265	47.24	40.26	951.04	1571.55	5316404	76.0981	57383	442.42	6.61767	268	1514	342
	Xingtai	2016	105	3	1	0	0	788.397	19757460	27038	46.86	39.49	446	1350	4093874	44.841	48874	245.04	2.95092	147	1350	1178
	Baoding	2016	106	3	1	0	1	1207	34771269	29992	48.37	38.61	1130	2740	6120552	100.598	215527	374.53	16.4716	959	2684	1121
	Zhangjiakou	2016	107	3	1	0	0	469.6	14659911	33142	37.32	44.53	161.63	400.35	4151921	36.9595	17565	225.3	1.56019	94	685	68
	Chengde	2016	108	3	1	0	0	383.309	14385741	40741	45.79	37.68	38.309	437.323	3037531	29.6246	43063	240.83	1.67068	67	422	109
	Cangzhou	2016	109	3	1	0	0	779.544	35446800	47425	49.59	41.7	747	2117	5048978	51.8892	78262	435.78	3.73241	134	1803	712
	Langfang	2016	110	3	1	0	1	469.9	27063015	58972	44.07	48.6	2719.25	2259.85	5089037	45.9488	121500	764.55	6.89086	332	1707	986
	Hengshui	2016	111	3	1	0	0	454.9	14201825	31955	47.06	39.96	220.02	2436.51	3027787	28.6298	15596	170.33	2.916	131	1080	426
Shanxi	Taiyuan	2016	201	4	0	1	1	370.252	29556045	68234	36.12	62.57	4985	8329	4240666	104.053	432234	831.97	37.5373	1592	2638	247
	Datong	2016	202	4	0	1	1	318	10257962	30046	36.52	57.65	63.37	292.4	2858886	40.225	28142	90.14	2.34858	115	773	54
	Yangquan	2016	203	4	0	1	1	132.576	6228625	44461	48.03	50.31	32.44	99.67	957303	25.3662	14297	53.24	0.932302	22	282	73
	Changzhi	2016	204	4	0	1	1	338.772	12704767	37063	50.92	44.25	48.86	28.45	2343437	42.5665	38129	353.06	3.10201	165	452	88
	Jincheng	2016	205	4	0	1	1	220.392	10493400	45271	52.88	42.37	434	165	1725079	35.5697	6325	97.04	1.7122	65	262	40
	Shuozhou	2016	206	4	0	1	1	163	9180640	52010	43.05	50.82	42.32	37.06	1276607	18.8946	11357	46.45	0.632512	26	112	24
	Jinzhong	2016	207	4	0	1	0	332	10911041	32646	42.95	47.12	28.9	181.8	2471699	35.0489	176197	151.34	2.1706	87	542	49
	Yuncheng	2016	208	4	0	1	0	530.5	12223486	23106	36.31	47.2	887.85	325.19	2878358	35.2202	55222	133.75	3.98475	189	533	237
	Xinzhou	2016	209	4	0	1	1	308	7161357	22747	44.11	47.05	1.85	180.6	2475508	23.9462	26944	106.18	1.45637	58	186	67
	Linfen	2016	210	4	0	1	0	434	12051761	27102	46.56	45.48	54.97	131.65	3109586	36.4706	47585	93.66	2.27313	104	330	100
	Lvliang	2016	211	4	0	1	1	391	9953079	25896	55.79	38.82	130.55	159.57	2758512	35.1917	23000	166.46	1.29651	44	275	82
Neimenggu	Huhehaote	2016	301	5	0	1	1	240.969	31735900	103235	27.87	68.56	1240.53	681.47	4199738	41.1435	237734	427.68	9.50282	333	1076	377
	Baotou	2016	302	5	0	1	1	223.7	38676300	136021	47.11	50.43	490	1231	4143569	38.8596	80246	583.64	5.21719	270	1080	100
	Wuhai	2016	303	5	0	1	1	44	5722261	102725	56.58	42.57	1	89	1333233	9.3114	4806	193.8	0.359824	19	91	9
	Chifeng	2016	304	5	0	1	0	463.009	19332792	44936	47	37.88	645	211	4388482	33.4953	21732	139.24	1.5046	61	306	95
	Tongliao	2016	305	5	0	1	0	318.9	19493818	62424	50.15	36.37	118	295	3580764	29.1965	28528	132	1.12372	33	283	32
	Eerduosi	2016	306	5	0	1	1	159.44	44179341	215488	55.71	41.85	835	442	5616384	31.2927	7982	206.42	1.28517	71	633	209
	Hulunbeier	2016	307	5	0	1	1	259	16208500	64140	44.67	40	1908	743	4127288	42.9966	19144	343.28	0.648348	28	199	43
	Bayannaoer	2016	308	5	0	1	0	175	9153800	54480	50.62	32.1	1613	381	2358775	14.6378	10606	85.85	0.544913	21	84	38
	Wulanchabu	2016	309	5	0	1	0	273.51	9388700	44517	49.02	37.35	45	32	3031272	15.7689	21054	65.65	0.567903	8	88	30
Liaoning	Shenyang	2016	401	6	1	0	1	734.397	55464498	66893	38.79	56.41	7084.57	4246.84	8253935	129.264	403589	2238.8	68.3918	2927	5879	962
	Dalian	2016	402	6	1	0	1	595.63	68101998	97470	41.85	51.36	27062	24407	8702783	107.754	290217	2054.81	61.5824	2380	4004	587
	Anshan	2016	403	6	1	0	0	345.7	14619713	40532	35.84	57.32	976.301	1752.34	2499227	47.9003	34113	115.73	15.6294	456	1373	124
	Fushun	2016	404	6	1	0	0	214.8	8650721	41741	50.38	42.88	234.544	545.445	1751798	24.9669	44021	42.72	3.29652	102	487	86
	Benxi	2016	405	6	1	0	0	149.998	7667098	44745	43.46	47.7	694.743	1885.1	1376437	22.7655	28904	59.2	1.81593	57	331	52
	Dandong	2016	406	6	1	0	0	237.9	7512352	31223	30.77	52.22	1483.89	2494	1870057	22.9921	27617	100.11	3.88736	139	411	94
	Jinzhou	2016	407	6	1	0	0	302.2	10328139	33692	34.2	45.89	970.93	1035.08	2170940	29.2688	82851	92.23	4.07026	221	837	259
	Yingkou	2016	408	6	1	0	1	232.83	11562477	47358	40.77	49.63	1658.64	3748.5	1978871	25.6601	21155	37.07	2.82201	104	455	64
	Fuxin	2016	409	6	1	0	0	188.9	4078179	22956	27.17	49.19	27.3838	202.95	1379752	15.2441	38192	30.76	1.69178	115	302	16
	Liaoyang	2016	410	6	1	0	0	178.6	6541758	35476	39.96	49.02	372.739	676.802	1425655	15.7753	17180	60.44	1.99076	90	318	90
	Panjin	2016	411	6	1	0	0	130.1	10071351	70110	45.52	42.44	1822.18	329.812	1831204	44.2102	6865	125.59	1.86505	90	503	57
	Tieling	2016	412	6	1	0	0	299.9	5880423	22178	32.52	43.73	244.958	134.968	2011336	22.8303	18809	95.22	1.84156	64	332	51
	Chaoyang	2016	413	6	1	0	0	341.1	7165334	24285	24.54	50.42	149.709	648.75	2151690	24.3395	5393	33.64	1.43031	77	309	49
	Huludao	2016	414	6	1	0	0	280.482	6473518	25347	34.76	48.36	229.072	506.399	1867305	21.6868	19483	26.31	2.57426	71	235	432
Jilin	Changchun	2016	501	7	0	1	1	753.428	59864200	79434	49.4	45.2	12247.2	1915.66	7705743	125.876	434366	954.07	44.3883	2015	4284	803
	Jilin	2016	502	7	0	1	1	422.455	24535091	57818	43.02	47.18	328.44	448.4	3802096	39.0251	104018	271.94	5.13944	220	1029	190
	Sipin	2016	503	7	0	1	1	324.492	11938035	36732	39.24	35.48	40.08	33.62	2612708	19.2442	39028	40	1.65753	62	244	86
	Liaoyuan	2016	504	7	0	1	1	119.799	7652485	63480	57.19	35.09	134.14	164.54	1105557	12.7105	5780	34.97	0.500401	14	87	26
	Tonghua	2016	505	7	0	1	1	219.85	9475914	42979	47.7	43.39	271.41	180.75	2588675	27.4606	12858	667.21	3.18669	57	110	91
	Baishan	2016	506	7	0	1	1	121.6	6966243	56411	54.43	37.15	135.84	185.45	1788066	17.0203	1713	114.75	0.855277	23	89	32
	Songyuan	2016	507	7	0	1	0	278.37	16516898	59413	41.9	41.82	20.79	165.45	2235018	26.3923	2772	43.05	0.347711	19	152	52
	Baicheng	2016	508	7	0	1	0	193.46	7001392	35892	44.6	39.73	42.47	89.28	2224702	20.7323	20130	93.9	0.463678	18	121	15
Heilongjiang	Haerbin	2016	601	8	0	1	1	962.052	61016096	63445	31.08	57.59	2291.9	1682.73	8762945	130.397	636240	763.53	78.2271	3709	7729	1166
	Qiqihaer	2016	602	8	0	1	1	544.485	13253110	25690	30.85	46.38	92.345	167.077	6630353	37.649	55042	44.9	4.12811	150	1042	84
	Jixi	2016	603	8	0	1	0	180.7	5183793	28647	24.27	40.08	33.5932	156.347	1719214	25.7727	8725	51.42	0.800137	31	195	50
	Hegang	2016	604	8	0	1	0	103.635	2641031	25244	29.91	35.81	27.416	50.7073	1063289	18.8442	2234	34.58	0.271825	5	87	10
	Shuangyashan	2016	605	8	0	1	0	144.565	4373971	29959	22.09	41.68	75.7531	61.4977	1344188	14.964	22231	12.89	0.377218	21	121	43
	Daqing	2016	606	8	0	1	1	275.8	26100031	94690	56.07	36.76	5174.91	447.431	2635331	51.6746	60889	121.34	7.75601	273	1327	109
	Yichun	2016	607	8	0	1	0	117.581	2512167	21043	19.7	38.03	6.87544	53.1698	1269338	16.9818	1611	26.29	0.212057	4	104	132
	Jiamusi	2016	608	8	0	1	1	237.472	8450332	36878	21.48	47.28	271.91	395.64	2362182	16.6285	31822	54.17	0.914739	50	398	119
	Qitaihe	2016	609	8	0	1	0	80.13	2166414	26500	36.52	48.79	0.61697	1.74789	916832	8.9359	3149	7.53	0.248194	16	96	34
	Mudanjiang	2016	610	8	0	1	1	259.177	13681181	49618	35.63	47.61	3061.67	1323.82	2590112	25.3952	41298	62.67	1.2476	39	357	102
	Heihe	2016	611	8	0	1	0	162.838	4708056	27889	14.95	37.7	322.151	287.932	1703750	12.0421	9871	64.26	0.357618	9	259	10
	Suihua	2016	612	8	0	1	1	543.42	13163122	24109	25.49	35.56	31.5441	150.621	3798551	26.7482	11397	60.65	1.14554	28	287	104
Shanghai	Shanghai	2016	3	9	1	0	1	1450	281786500	116562	29.83	69.78	250338	183467	69189405	627.776	514683	34171.1	541.332	20581	34536	9949
Jiangsu	Nanjing	2016	701	10	1	0	1	662.793	105030200	127264	39.2	58.39	20620.1	29592	11738400	205.19	827773	5313	200.627	8824	15724	4546
	Wuxi	2016	702	10	1	0	1	486.2	92100200	141258	47.2	51.34	26894.8	42910	8673600	113.34	113732	3724	114.78	5664	16942	8828
	Xuzhou	2016	703	10	1	0	1	1042.39	58085200	66845	43.28	47.38	994	5254.38	7979900	99.82	140825	2076	22.9572	1338	5786	3084
	Changzhou	2016	704	10	1	0	1	374.896	57738600	122721	46.46	50.9	6724.59	20859.8	5081100	68.5	123815	2402	59.3029	2961	10951	4073
	Suzhou	2016	705	10	1	0	1	678.196	154750900	145556	47.03	51.54	109818	163941	16171100	288.69	219271	9520	219.389	13251	35114	5948
	Nantong	2016	706	10	1	0	1	766.66	67682000	92702	46.84	47.74	7847.88	23011.3	7492200	205.34	94840	2283.29	39.409	2732	6484	16257
	Lianyungang	2016	707	10	1	0	1	533.99	23764800	52987	44.18	43.13	3356.16	3683.9	3731200	47.48	38647	1003	12.0486	442	1550	2539
	Huaian	2016	708	10	1	0	1	567.56	30480000	62446	41.61	47.74	806.27	2697.92	4834700	68.75	69653	929	9.42785	408	2716	4841
	Yancheng	2016	709	10	1	0	1	830.53	45760800	63278	44.8	43.53	3212.11	4738.43	7303300	87.43	69637	3236	11.7343	825	4677	2652
	Yangzhou	2016	710	10	1	0	0	461.67	44493800	99151	49.39	44.96	2366.16	7259.03	4789700	102.13	80450	1228	18.0247	773	4878	7517
	Zhenjiang	2016	711	10	1	0	1	271.98	38338400	120603	48.79	47.62	3364.94	6951.66	3629400	47.97	87481	1348	47.2044	3009	5499	5891
	Taizhou	2016	712	10	1	0	1	508.207	41017800	88330	47.15	47	3706.79	6674.29	4489300	110	59201	1165	15.5889	952	5244	6963
	Suqian	2016	713	10	1	0	1	591.6	23511200	48311	48.49	39.81	550.57	1871.11	4245700	48.58	19852	863	3.16546	165	2765	2710
Zhejiang	Hangzhou	2016	801	11	1	0	1	735.999	113137223	124286	36.42	60.89	17734	50259	14043065	290.135	427978	7491.9	219.19	8615	22344	10920
	Ningbo	2016	802	11	1	0	1	590.963	86864911	110656	51.29	45.23	28826.6	66096.6	12892601	151.863	155144	5662.27	102.909	5677	18421	17040
	Wenzhou	2016	803	11	1	0	1	818.221	51015586	55779	41.09	56.17	2005	16077	6667495	104.603	86276	1341.04	35.9215	2431	18728	8668
	Jiaxing	2016	804	11	1	0	0	352.12	38621104	83968	52.06	44.4	7841	23507	4421926	80.5458	65441	1793.57	25.0573	1629	13375	5180
	Huzhou	2016	805	11	1	0	0	264.845	22843743	77110	48.13	46.29	1207	9016	2886169	50.2257	26668	932.15	32.3129	2489	8525	3175
	Shaoxing	2016	806	11	1	0	1	444.533	47890304	96204	50.08	45.59	2041	25564	4560959	136.825	90277	2287.25	32.5215	1784	20288	7899
	Jinhua	2016	807	11	1	0	1	481.15	36849362	67158	44.6	51.38	1139	47175	5423599	92.6623	34566	1821.63	22.4704	1070	6974	8852
	Quzhou	2016	808	11	1	0	0	257.486	12515883	58281	45.11	47.84	1209	3026	2680843	20.6855	13523	758.44	6.71254	393	2790	790
	Zhoushan	2016	809	11	1	0	0	97.3262	12411989	107463	41.09	48.7	4289	6263	2505417	46.99	24521	587.86	7.24042	467	1287	138
	Taizhou	2016	810	11	1	0	1	600.17	38986594	64287	43.5	49.98	2136	17733	5143996	94.1404	34205	1152.54	32.0848	1492	11104	7864
	Lishui	2016	811	11	1	0	0	268.033	12102414	56238	44.9	47.2	253	3158	3416717	18.4354	36724	635.6	5.00236	333	2734	1899
Anhui	Hefei	2016	901	12	0	1	1	729.83	62743777	80138	50.7	44.99	6051.5	12635.5	8598503	148.018	499515	10170	69.5156	4798	11845	2351
	Wuhu	2016	902	12	0	1	1	387.582	26994385	73715	56	39.3	1641.71	4067.46	4094405	45.6796	165114	5178.41	39.2696	2907	6277	989
	Bengbu	2016	903	12	0	1	1	379.523	13858228	41855	43.95	41.61	570.45	1189.61	2680543	27.3506	61292	1338.24	16.7868	1121	1877	268
	Huainan	2016	904	12	0	1	1	389.1	9638395	27990	47.17	40.55	36.21	239.16	2180016	30.4045	79932	292.03	6.7205	511	1588	105
	Maanshan	2016	905	12	0	1	0	229.35	14937617	65833	55.4	38.99	1670.3	1512.67	2136960	22.2613	53714	1030.14	15.3577	1234	3030	146
	Huaibei	2016	906	12	0	1	1	216.539	7990337	36427	56.34	35.95	42.83	570.38	1426554	21.4656	39800	96.46	4.69562	403	486	62
	Tongling	2016	907	12	0	1	1	170.85	9573000	59960	59.5	35.38	3975.25	667.74	1510941	17.0789	36239	831.19	5.44871	509	727	24
	Anqing	2016	908	12	0	1	0	529.1	15311776	33294	47.49	39.97	310.38	1445.66	3371512	34.1438	40103	787.75	5.72332	542	3065	346
	Huangshan	2016	909	12	0	1	1	148.41	5768174	41905	38.87	51.35	104.11	549.21	1710263	11.5764	22555	397.54	2.69776	153	646	115
	Chuzhou	2016	910	12	0	1	1	454.1	14228257	35301	49.71	34.44	645.72	1688.04	3348542	24.4677	51397	774.74	11.7962	1247	2099	255
	Fuyang	2016	911	12	0	1	1	1061.5	14018589	17642	39.79	38.65	118.26	1005.08	4358049	33.6746	36943	497.22	6.65871	576	1662	584
	Suzhou	2016	912	12	0	1	1	654.05	13518116	24270	37.94	42.82	82.27	387.44	3113458	77.5	23764	720.3	2.11665	211	842	134
	Luan	2016	913	12	0	1	1	587.39	11081469	23298	44.27	37.39	27.5	499.66	3421307	109.049	40807	455.63	3.85321	388	2302	686
	Haozhou	2016	914	12	0	1	1	646.8	10461044	20611	38.71	41.57	58.41	461.49	2785781	23.5493	11219	267.29	2.89037	180	867	354
	Chizhou	2016	915	12	0	1	0	162.4	5890196	40919	43.77	44.15	434.79	184	1489985	10.7363	24178	178.51	2.93333	250	902	201
	Xuancheng	2016	916	12	0	1	1	280.4	10578243	40740	47.47	40.47	126.47	1380.63	2547727	16.2916	6802	903.05	6.60708	633	1451	218
Fujian	Fuzhou	2016	1001	13	1	0	1	687.065	61976395	82251	41.8	50.26	10228	21419.8	8299274	156.827	317477	1124.61	48.1741	2436	6574	1830
	Xiamen	2016	1002	13	1	0	0	220.549	37842662	97282	40.82	58.57	30233.9	46942.9	7586381	139.151	142948	2126.73	41.8396	2049	6769	3420
	Putian	2016	1003	13	1	0	1	349.875	18234281	63313	56.07	36.98	1511.33	3023.25	2069116	51.9633	21005	247.04	2.55121	226	1124	962
	Sanming	2016	1004	13	1	0	0	287.46	18608197	73261	50.1	35.09	163.82	2002.86	2538020	24.0126	24648	442.61	2.08482	126	1225	1576
	Quanzhou	2016	1005	13	1	0	1	732.3	66466294	77784	58.48	38.54	7080.58	16184.6	5976651	149.592	125999	1323.99	18.7943	1408	18093	7199
	Zhangzhou	2016	1006	13	1	0	1	508.19	31253456	62196	46.75	39.95	1535.49	7254.86	3691462	56.0007	71449	450	5.0948	270	2763	1275
	Nanping	2016	1007	13	1	0	1	321.26	14577378	55009	42.14	35.75	62.81	1196.89	2498214	24.6974	25238	180.99	2.87807	158	1357	646
	Longyan	2016	1008	13	1	0	0	313.29	18956670	72354	51.01	37.2	1402.46	2317.35	2742714	31.3607	18044	557.58	4.06124	239	3305	555
	Ningde	2016	1009	13	1	0	0	351.639	16231142	56358	49.7	32.68	617.15	3234.84	2669204	31.5122	10452	182.12	3.21229	190	914	499
Jiangxi	Nanchang	2016	1101	14	0	1	1	523	43549927	81598	52.98	42.85	3590.24	5789.76	5832565	125.981	611819	1014.03	19.8425	1032	6083	1362
	Jingdezhen	2016	1102	14	0	1	0	169	8401484	50989	55.53	37.1	20.71	645.28	1738028	19.2414	32210	186.8	1.88431	78	254	540
	Pingxiang	2016	1103	14	0	1	1	200	9982752	52330	55	39.29	16.74	1373.74	2000197	21.006	11632	448.68	1.25777	63	477	757
	Jiujiang	2016	1104	14	0	1	1	520	20961347	43338	51.95	40.77	937.87	4299.66	4654633	43.5243	92430	588.53	1.74006	90	1343	1517
	Xinyu	2016	1105	14	0	1	1	124	10361912	88548	52.07	41.78	608.04	1271.51	1529509	14.4207	39767	267.42	1.32469	61	949	523
	Yingtan	2016	1106	14	0	1	1	128	6953489	60136	58.18	34.23	2736.71	803.61	1280314	14.7243	8607	286.1	0.742666	33	1686	266
	Ganzhou	2016	1107	14	0	1	0	970.78	22071959	25761	41.64	43.21	721.34	3397.27	6768320	57.7182	137176	1261	2.93372	205	2796	2267
	Jian	2016	1108	14	0	1	1	535	14613721	29772	48.51	35.53	808.38	4225.3	3831014	37.3161	34833	739.01	1.13313	86	1483	1824
	Yichun	2016	1109	14	0	1	1	602.08	17819520	32269	45.07	39.43	272.04	2355.85	4348479	45.8386	43200	988.01	3.06114	157	847	603
	Fuzhou	2016	1110	14	0	1	1	401	12109070	30259	48.83	34.9	40.32	1803.45	3123357	37.7139	29035	556.99	1.86225	91	1054	696
	Shangrao	2016	1111	14	0	1	1	782	18177664	26996	46.82	40.11	477.61	3832.95	4955749	43.3828	28820	474.68	1.17334	57	850	897
Shandong	Jinan	2016	1201	15	1	0	1	632.83	65361165	90999	36.24	58.9	3522.29	7340.3	7412641	135.898	726301	1186.38	90.2571	4569	9839	1327
	Qingdao	2016	1202	15	1	0	1	791.35	100112900	109407	41.56	54.73	23115.7	42465.5	13528516	145.408	340875	2414.27	98.9296	6625	13295	2353
	Zibo	2016	1203	15	1	0	0	432.43	44120100	94587	52.48	44.1	2670.96	5236.97	4184326	84.0004	107151	1053.12	27.9402	1104	3634	698
	Zaozhuang	2016	1204	15	1	0	1	413.23	21426335	54984	51.24	41.19	130.8	1217.7	2469788	44.8997	34024	167.15	3.93439	278	1899	402
	Dongying	2016	1205	15	1	0	1	192.81	34796000	164024	62.17	34.33	10519.9	4558.79	2681450	43.1992	32624	296.46	8.05324	370	2758	148
	Yantai	2016	1206	15	1	0	1	655.42	69256587	98388	49.98	43.27	19072.5	24884.2	6792598	103.462	195488	2331.11	26.9937	1300	3583	725
	Weifang	2016	1207	15	1	0	1	901.32	51706000	59275	48.17	43.02	6475.2	12349.1	6376024	85.7479	171283	1661	21.9051	1325	7667	1600
	Jining	2016	1208	15	1	0	1	875.73	43018200	51662	45.32	43.51	2050.97	3366.35	5556446	85.2246	110651	767.27	9.15172	572	5136	632
	Taian	2016	1209	15	1	0	1	568.66	33167900	59027	44.79	46.74	390.68	1615.78	3305875	69.292	130858	345.46	7.4108	410	2461	250
	Weihai	2016	1210	15	1	0	1	255.86	32122000	114220	45.56	47.3	6099.22	11670.6	3386024	58.6797	85467	1279.87	12.3711	599	2779	1260
	Weihai	2016	1211	15	1	0	1	299.72	18024900	62357	47.26	44.58	8198.16	4222.66	2050777	31.059	29145	252.52	4.1333	196	1289	187
	Linyi	2016	1213	15	1	0	0	1140.84	40267500	38803	43.12	47.97	2701.49	5922.73	5743259	92.3961	75748	725.25	14.6643	701	2235	1337
	Dezhou	2016	1214	15	1	0	1	592.98	29329900	50856	47.84	42.06	926.07	2243.47	3309202	55.4892	58413	595.65	6.11871	337	2244	537
	Liaocheng	2016	1215	15	1	0	0	632.52	28591800	47624	49.48	38.7	2685.5	2925.2	3549120	47.2901	45418	131.85	6.87307	388	2507	303
	Binzhou	2016	1216	15	1	0	0	392.13	24701013	63745	46.26	44.34	4949.63	3761.94	3205406	50.6067	53567	625.96	7.29287	402	2182	255
	Heze	2016	1217	15	1	0	0	1014.57	25602400	29904	51.27	37.77	2834.87	2434.91	4284032	52.214	50617	297.15	4.43733	280	2099	448
Henan	Zhengzhou	2016	1301	16	0	1	1	776.226	81139666	84114	46.79	51.28	23329	31699.7	13215255	200.854	889329	2171.9	44.6489	2346	11599	3897
	Kaifeng	2016	1302	16	0	1	1	559	17551002	38619	40.62	42.99	32.91	381.92	2957759	53.7488	91191	302.5	2.63865	156	704	258
	Luoyang	2016	1303	16	0	1	1	705.11	38201075	56410	46.89	46.98	219.2	1524.62	5169122	75.3879	134827	933.07	29.0997	1661	3191	511
	Pingdingshan	2016	1304	16	0	1	1	547.127	18251414	36708	49.04	41.28	77.39	379.51	2756609	54.9946	57913	304.05	4.35282	248	1228	420
	Anyang	2016	1305	16	0	1	0	585.755	20298494	39603	47.84	41.7	513.38	380.9	2917332	57.4901	78308	419.1	3.46035	201	953	126
	Hebi	2016	1306	16	0	1	1	163.985	7717894	47940	65.21	26.76	68.27	163.63	1157997	23.2881	13833	127.09	1.16509	50	327	27
	Xinxiang	2016	1307	16	0	1	0	610.817	21669705	37805	49.56	40.15	315	670	3257109	66.3426	150912	511.31	7.54603	476	3150	445
	Jiaozuo	2016	1308	16	0	1	0	373.031	20950796	59183	59.28	34.33	526	1424	2178204	54.2463	74003	317.26	6.80624	411	1847	287
	Puyang	2016	1309	16	0	1	0	394.452	14495555	40059	54.76	34.07	69	745	2216231	41.4932	11212	230.07	3.04831	121	723	172
	Xuchang	2016	1310	16	0	1	1	492.656	23777133	54522	58.82	34.35	135.8	1715.37	2650608	48.7833	38659	283.43	4.24858	251	2561	1611
	Luohe	2016	1311	16	0	1	1	280.594	10819257	41138	62.35	27.12	127.97	538.97	1793449	33.7566	30763	132.33	1.48192	73	550	244
	Sanmenxia	2016	1312	16	0	1	1	229.5	13258631	58894	56.49	34.2	830	263	1868141	25.0679	14035	207.68	1.36084	52	354	34
	Nanyang	2016	1313	16	0	1	1	1188.46	31149653	31010	43.8	39.65	254.28	1368.79	5487831	94.6827	80438	707.15	7.39508	359	2660	537
	Shangqiu	2016	1314	16	0	1	0	915.124	19891538	27332	41.42	39.17	18.24	227.98	4224335	77.0841	91113	194.28	1.43036	54	749	336
	Xinyang	2016	1315	16	0	1	0	875.174	20378010	31733	39.55	38.56	237.69	243.37	4048670	63.1647	68668	212.21	1.42822	76	585	420
	Zhoukou	2016	1316	16	0	1	0	1149	22638615	25682	45.95	33.84	185.57	599.53	4755175	72.4949	42301	259.97	1.48687	92	446	296
	Zhumadian	2016	1317	16	0	1	0	910.552	19729881	28305	39.23	39.85	47	411	4140220	71.5775	24039	420.93	1.30528	64	723	402
Hubei	Wuhan	2016	1401	17	0	1	1	833.845	119126100	111469	43.88	52.84	10058	13723	15246791	213.259	948768	8642.19	144.604	6506	14229	2390
	Huangshi	2016	1402	17	0	1	0	269.904	13055500	53033	55.26	#VALUE!	1038.17	1390.72	2225300	30.7412	42205	406.84	2.66394	125	923	230
	Shiyan	2016	1403	17	0	1	0	347.519	14291500	42083	47.69	40.17	13	506	3225397	66.3163	52491	344.84	2.68686	123	1255	161
	Yichang	2016	1404	17	0	1	1	394.313	37093600	89978	57.23	32.02	342.44	2331.22	5319706	94.2579	58116	1368.85	10.9136	547	3055	307
	Xiangyang	2016	1405	17	0	1	1	594.25	36945100	65663	55.4	32.94	270	1666	6397400	100.995	50213	2069.38	4.97695	294	1859	338
	Ezhou	2016	1406	17	0	1	0	111.19	7978200	74983	54.47	33.34	250.87	234.25	1001860	22.0938	17396	299.81	1.05077	49	274	96
	Jingmen	2016	1407	17	0	1	0	299.64	15210000	52470	51.91	34.08	200	862	2467600	39.4843	12674	581.49	1.57501	100	891	235
	Xiaogan	2016	1408	17	0	1	0	523.21	15766900	32236	47.97	34.17	196	927	3551200	82.5944	43700	955.69	3.95242	236	1144	411
	Jingzhou	2016	1409	17	0	1	1	646.35	17267500	30305	42.65	35.19	143	983	3847050	42.4122	91786	873.32	3.58173	188	1344	479
	Huanggang	2016	1410	17	0	1	1	746.87	17261700	27373	37.89	39.21	105	602	4525414	67.5332	40487	781.14	2.313	159	873	355
	Xianning	2016	1411	17	0	1	1	303.59	11079300	44027	47.64	35.72	138	292	2162000	22.9737	41000	374	1.27136	58	804	241
	Suizhou	2016	1412	17	0	1	0	252.146	8521800	38801	46.76	36.75	331	1070	1467200	14.8402	6111	186.94	0.687207	30	435	222
Hunan	Changsha	2016	1501	18	0	1	1	696	93569088	124122	48.23	47.8	3684.49	7556.1	10414331	120.932	590020	2461.12	104.545	4324	8546	2175
	Zhuzhou	2016	1502	18	0	1	1	404	24884543	62081	52.98	39.1	524.26	1234.6	4052291	45.6409	94042	660.79	19.0408	852	1792	1082
	Xiangtan	2016	1503	18	0	1	1	290	18667869	65946	52.29	39.63	796.829	1353.03	2725867	47.2448	129780	332.79	9.7776	495	1510	415
	Hengyang	2016	1504	18	0	1	0	799	28530158	39020	41.53	43.38	1057.2	1615.51	5394202	53.514	118657	214.38	4.65225	266	1260	721
	Shaoyang	2016	1505	18	0	1	0	830.08	15302577	20987	35.53	43.11	97.1285	1207.98	4800569	37.4396	29208	216.75	1.43033	91	622	810
	Yueyang	2016	1506	18	0	1	1	571	31008720	54832	47.38	41.47	350.66	1023.88	4310233	46.904	45171	546.55	5.89141	189	723	653
	Changde	2016	1507	18	0	1	1	611	29538202	50543	42.56	44.46	222.724	510.68	4630473	41.7351	46921	232.64	4.70789	235	744	362
	Zhangjiajie	2016	1508	18	0	1	0	170.87	4930990	32300	21.24	67.33	2.54254	77.4353	1444074	8.6367	21431	48.51	0.711234	32	150	87
	Yiyang	2016	1509	18	0	1	1	484.42	14931802	33772	39.76	42	97.4	541.627	3103902	26.933	34399	221.2	2.91902	133	978	411
	Chenzhou	2016	1510	18	0	1	1	534.52	22041285	46691	52.06	38.13	1068.76	1643.1	4040665	35.9175	26236	492.91	2.75522	118	582	285
	Yongzhou	2016	1511	18	0	1	1	645.09	15658072	28744	34.83	44.3	132.327	890.018	3992256	32.613	27721	239.28	2.31924	107	415	597
	Huaihua	2016	1512	18	0	1	0	523.07	14003368	28515	38.23	47.46	8.96335	54.8454	3746196	26.3111	29202	192.86	1.3977	30	287	326
	Loudi	2016	1513	18	0	1	0	453.17	14001393	36058	48.31	36.98	663.334	230.027	2675845	29.733	28728	86.67	1.79041	92	573	393
Guangdong	Guangzhou	2016	1601	19	1	0	1	870.49	195474420	141933	29.42	69.35	51132.4	78176.6	19437465	325.234	1057281	11295.5	179.659	7684	22969	17856
	Shaoguan	2016	1602	19	1	0	0	334.389	12183920	41388	36.64	49.6	1004.4	1352.58	2680179	33.5159	39044	461.38	2.61384	114	836	1306
	Shenzhen	2016	1603	19	1	0	1	384.52	194926012	167411	39.91	60.05	160892	237547	42110429	456.233	91883	40352.4	694.047	18531	34548	22840
	Zhuhai	2016	1604	19	1	0	1	114.776	22263708	134546	48.5	49.54	14402.4	27329.2	4171576	73.1231	133626	3523.58	29.9997	1719	5801	1540
	Shantou	2016	1605	19	1	0	0	559.31	20809729	37390	50.51	44.34	2101.38	6425.64	2957418	57.454	10817	562.76	10.0477	366	1823	5913
	Foshan	2016	1606	19	1	0	1	400.183	86300002	115891	59.63	38.69	15204	46980	6958523	171.723	49994	3495.59	56.1852	3303	14233	11459
	Jiangmen	2016	1607	19	1	0	0	393.935	24187806	53374	47.58	44.61	4058.6	15030.8	2932116	59.5355	40055	946.38	12.8174	523	2780	3554
	Zhanjiang	2016	1608	19	1	0	0	834.809	25844327	35612	38.15	42.6	1656.81	2947.06	3811065	52.3165	108882	462.22	3.96671	178	1367	1082
	Maoming	2016	1609	19	1	0	0	798.85	26367435	43211	40.15	43.32	443.61	1133.64	3497300	46.464	37900	157.17	2.21187	165	547	893
	Zhaoqing	2016	1610	19	1	0	1	444.171	20840190	51178	47.96	36.83	2259	4727	2481551	42.347	86556	422.31	4.45379	215	1068	571
	Huizhou	2016	1611	19	1	0	0	364.31	34121671	71605	53.85	41.12	16266.5	29877.9	5090750	96.0917	37322	2181.92	18.7317	1257	4649	4352
	Meihzou	2016	1612	19	1	0	0	551.4	10455668	24032	35.3	44.9	221.39	2127.62	3840163	28.9205	25874	354.23	2.42813	78	791	657
	Shanwei	2016	1613	19	1	0	0	361.89	8284882	27351	44.5	39.84	1831.9	1391.79	2068834	23.7564	5866	368.53	1.03959	46	223	361
	Heyuan	2016	1614	19	1	0	1	373.318	8987162	29205	43.55	45.23	1085.42	2851.95	2939538	27.8985	12085	541.33	0.818255	52	690	454
	Yangjiang	2016	1615	19	1	0	0	296.061	12707564	50431	40.99	41.78	353.129	1740.13	1943148	24.2469	9884	195.27	0.656623	30	260	1203
	Qingyuan	2016	1616	19	1	0	0	432.09	13877104	36136	36.63	47.97	1778.73	2632.1	3037684	32.5544	12624	499.42	1.84179	84	913	547
	Dongguan	2016	1617	19	1	0	1	200.935	68276868	82682	46.48	53.17	73278.8	99034.8	5992899	231.239	112603	2793.73	60.406	3711	16694	8415
	Zhongshan	2016	1618	19	1	0	1	161.249	32027780	99471	52.37	45.5	7187.51	26679.2	3668972	80.9462	48661	2788.28	21.2922	1215	6914	14227
	Chaozhou	2016	1619	19	1	0	0	273.98	9768303	36956	51.47	41.32	399.688	2631.42	1466967	20.1705	17311	197.48	3.18783	95	463	3190
	Jieyang	2016	1620	19	1	0	0	697.05	20068992	33027	55.73	34.88	292.827	6779.68	2669413	41.3362	11944	337.38	2.52345	69	510	2377
	Yunfu	2016	1621	19	1	0	0	301.23	7783051	31502	41.38	38.46	453.149	1479.82	1649251	21.8062	9050	291.37	0.784545	34	427	358
Guangxi	Nanning	2016	1701	20	1	0	1	751.745	37033300	52723	38.52	50.79	3087.79	3178.57	5869793	97.4481	400531	516.47	23.9576	1649	2036	447
	Liuzhou	2016	1702	20	1	0	1	385.668	24769396	62855	54.98	37.75	1346.97	691.18	3395562	58.4698	76065	414.97	13.2237	1156	1301	391
	Guilin	2016	1703	20	1	0	1	533.964	20548216	41216	44.61	37.8	108	787	3990296	42.7147	229590	357	17.011	985	939	305
	Wuzhou	2016	1704	20	1	0	0	347.47	11756486	39072	57.97	30.86	216.13	394.24	2279850	19.937	19081	102.52	2.80443	213	195	251
	Beihai	2016	1705	20	1	0	0	174.338	10066500	61580	51.27	31.37	1384	1615	1500566	14.5336	32541	239.33	2.1431	123	127	111
	Fangchenggang	2016	1706	20	1	0	0	97.1994	6760383	73188	57.14	30.65	7032.5	1683	1276001	9.7294	3620	65.07	0.734794	49	67	17
	Qinzhou	2016	1707	20	1	0	1	409.133	11020466	34160	43.73	36.21	2813	1615	1940680	21.7778	29280	183.04	1.92325	117	192	70
	Guigang	2016	1708	20	1	0	1	554.894	9587564	22230	41.01	39.15	126.17	156.68	2125466	18.4408	0	42.42	0.996607	59	163	369
	Yulin	2016	1709	20	1	0	1	717.325	15538300	27111	42.8	39.3	68.25	333.96	3175494	33.9374	18020	223.17	3.99575	346	784	276
	Baise	2016	1710	20	1	0	0	417.17	11143094	30881	53.37	30.27	595.58	1483.1	3411585	22.1835	39383	245.81	1.08146	71	339	393
	Hezhou	2016	1711	20	1	0	0	242.523	5181900	25499	40.82	37.67	20.23	57.93	1611509	10.1912	13746	60.5	1.72948	77	154	88
	Hechi	2016	1712	20	1	0	0	428.59	6571808	18842	30.41	46.64	239	37	2897592	18.9079	18477	126.16	1.19132	89	174	248
	Laibin	2016	1713	20	1	0	0	268.559	5891105	26885	37.34	37.63	27.81	61.45	1596124	12.7494	11914	45.45	0.904809	60	124	51
	Chongzuo	2016	1714	20	1	0	0	250.54	7662005	37161	40.55	37.56	7711	10863	2028699	13.5004	43489	101.11	0.881376	109	118	45
Hainan	Haikou	2016	1801	21	1	0	0	167.034	12576653	56315	18.57	76.35	3130	790	2003000	51.4158	132514	281.62	11.2138	286	896	229
	Sanya	2016	1802	21	1	0	0	58.2303	4755567	63273	19.86	66.09	520.91	41.8	1257662	13.1102	48543	416.67	0.287882	12	88	25
Chongqing	Chongqing	2016	4	22	0	0	1	3392.11	177405900	57902	44.52	48.13	22077.1	40694.2	40018090	412.882	732475	5162.08	90.8078	4989	30621	7231
Sichuan	Chengdu	2016	1901	23	0	0	1	1398.93	121702335	76960	42.99	53.11	19045.6	21939.6	15958949	552.732	791593	4620.43	152.147	7333	19705	15275
	Zigong	2016	1902	23	0	0	0	327.384	12345637	44481	57.54	31.43	168.57	224.78	1795524	20.2794	34659	186.62	4.07986	169	827	179
	Panzhihua	2016	1903	23	0	0	0	110.56	10146839	82221	70.5	26.12	71.87	138.06	1220322	28.0209	25128	142.32	11.2091	630	676	256
	Luzhou	2016	1904	23	0	0	1	508.27	14819105	34497	59.1	28.89	34.55	278.74	3371677	38.4325	46745	378.8	3.03513	127	664	305
	Deyang	2016	1905	23	0	0	0	391.737	17524542	49835	54	33.47	417.34	1344.14	2271346	31.757	88810	209.25	7.96176	359	1916	376
	Mianyang	2016	1906	23	0	0	1	545.18	18304207	38202	47.86	36.83	733.9	1035.17	3350412	52.6014	129020	503.53	16.6711	923	2720	1299
	Guangyuan	2016	1907	23	0	0	0	304.778	6600100	25072	46.58	37.3	3.97	18.65	2305016	16.8662	13112	114.18	0.985317	60	537	144
	Suining	2016	1908	23	0	0	1	377.93	10084521	30615	52.57	32.19	157.72	252.57	1999945	33.1754	13821	99.32	1.72691	72	581	200
	Neijiang	2016	1909	23	0	0	0	420.064	12976712	34667	57.15	27.09	30.8	101.53	2002280	28.0524	29179	113.28	1.28816	77	327	257
	Leshan	2016	1910	23	0	0	1	354.716	14065848	43110	54.1	35	204.12	682.74	2570351	26.5331	41804	125.1	3.07835	152	768	146
	Nanchong	2016	1911	23	0	0	0	741.27	16514004	25871	46.06	32.44	5.16	155.74	4271765	45.1657	73362	154.4	1.37318	54	379	543
	Meishan	2016	1912	23	0	0	0	350.25	11172317	37227	52.54	32.3	19.51	188.61	2160095	20.596	23811	75.3	2.29268	114	557	124
	Yibin	2016	1913	23	0	0	1	555.912	16530529	36735	54.88	31.09	379.02	552.13	3387430	35.3195	25687	280.69	3.95173	135	785	449
	Guangan	2016	1914	23	0	0	1	467.3	10786241	33130	51.64	32.58	3.4	505.12	2436359	15.5205	9165	82.96	0.536274	26	270	198
	Dazhou	2016	1915	23	0	0	0	683.65	14470836	25921	41.55	37.03	2.45	157.38	3591154	37.6134	23647	161.43	0.921318	48	366	387
	Yaan	2016	1916	23	0	0	1	154.96	5453272	35335	53.41	32.55	9.75	36.7	1515500	11.2829	48221	94.23	2.21618	83	506	67
	Bazhong	2016	1917	23	0	0	0	375.265	5446605	16415	46.62	36.87	0.25	121.26	2671902	30.0993	3638	86.54	0.411375	18	177	184
	Ziyang	2016	1918	23	0	0	0	354.524	9434411	37308	54.21	29.32	59.61	72.03	1883649	18.1974	6574	93.46	1.0899	71	390	206
Guizhou	Guiyang	2016	2001	24	0	0	1	401.35	31577001	67772	38.6	57.06	640	3288	5252621	105.745	404401	1726.21	28.9586	1245	2995	551
	Liupanshui	2016	2002	24	0	0	1	339.86	13137000	45325	50.24	40.21	182.23	86.96	2864957	23.0383	13633	488.29	0.668087	48	478	76
	Zunyi	2016	2003	24	0	0	1	801.834	24039400	38709	44.22	40.37	22.58	517.09	5227080	42.6626	86535	607.07	5.17825	326	1213	274
	Anshun	2016	2004	24	0	0	1	299.98	7013500	30216	32.38	49.93	9.79	162.83	2225884	18.8889	15683	194.6	2.40151	144	270	119
	Bijie	2016	2005	24	0	0	1	916.9	16257900	24544	38	40.81	1.97	91.32	4510669	32.9138	33966	315	0.765618	23	185	188
	Tongren	2016	2006	24	0	0	1	440.6	8569700	27366	28.4	47.94	1.361	247.297	3409639	21.0671	35519	339	0.738455	79	509	126
Yunnan	Kunming	2016	2101	25	0	0	1	559.79	43000780	64156	38.61	56.73	2553.45	4059.31	6884046	133.597	465464	1515.78	37.7152	1613	4916	920
	Qujing	2016	2102	25	0	0	0	653	17751063	29266	49.68	31.41	3	627	4001463	46.864	27239	256.65	1.84739	83	553	80
	Yuxi	2016	2103	25	0	0	1	217.5	13118823	55389	52.24	37.47	27	1992	2333523	28.256	15687	310.31	4.20882	138	601	178
	Baoshan	2016	2104	25	0	0	0	261	6133904	23692	34.89	40.44	117	149	2126514	20.0351	12919	95.16	0.588501	24	268	60
	Zhaotong	2016	2105	25	0	0	0	609	7655307	14040	42.07	38.41	0.8	5.53	4100618	24.1308	11245	81.21	0.533118	17	80	81
	Lijiang	2016	2106	25	0	0	0	122	3092899	24116	38.91	45.79	1	68	1500724	10.2963	24975	105.29	0.670018	30	275	68
	Puer	2016	2107	25	0	0	0	251	5675443	21685	34.43	38.74	925	196	2457189	17.1922	10655	140.4	0.643008	17	169	76
	Lincang	2016	2108	25	0	0	0	237	5508172	21906	33.73	38.19	558	107	2133903	15.0098	7155	54.38	0.311893	16	69	30
Xizang	Lasa	2016	2201	26	0	0	1	53.7814	4249500	64804	38.31	58.13	194.36	426.06	2481050	47.7311	37205	88.33	1.29378	32	110	32
Shaanxi	Xian	2016	2301	27	0	0	0	824.932	62571800	71357	35.12	61.17	13288.2	14261.8	9425238	199.198	831569	2747.83	141.478	6674	12573	19632
	Tongchuan	2016	2302	27	0	0	0	83.5433	3116070	36803	51.9	40.42	0	32.266	968712	11.4974	4562	71.23	0.116844	5	48	210
	Baoji	2016	2303	27	0	0	1	384.015	19321400	51262	63.51	27.62	272.31	685.4	2830366	41.1308	32096	343.93	4.99964	227	1006	328
	Xianyang	2016	2304	27	0	0	1	529.519	23909700	48016	57.93	27.63	218.16	242.32	3389164	55.8125	131283	201.67	5.50107	201	953	1202
	Weinan	2016	2305	27	0	0	1	557.09	14886210	27743	46.03	38.87	22.25	160.32	3525107	46.7981	16300	276.52	3.28895	165	396	863
	Yanan	2016	2306	27	0	0	1	237.322	10829110	48300	53.02	36.11	4.44	17.58	3273434	33.6518	23146	246.76	0.70224	35	382	495
	Hanzhong	2016	2307	27	0	0	1	384.135	11564920	33597	42.8	39.41	33.55	72.2	2801731	29.9702	42020	173.08	1.63338	96	648	409
	Yulin	2016	2308	27	0	0	0	382.003	27730540	81764	60.61	33.53	84.26	61.53	4711306	42.0613	17379	565.26	0.848699	48	734	91
	Ankang	2016	2309	27	0	0	0	304.429	8428616	31770	53.47	34.66	2.71	27.77	2478005	18.7663	21001	124.22	0.48339	21	177	358
	Shangluo	2016	2310	27	0	0	0	252.953	6992980	29574	53.17	33.01	68.79	148.34	1929800	19.8222	18117	79.82	0.40213	14	326	569
Gansu	Lanzhou	2016	2401	28	0	0	1	324.229	22642318	61207	34.89	62.44	853.62	3317.47	4241597	68.5673	424842	451.56	21.2537	896	2358	293
	Jiayuguan	2016	2402	28	0	0	0	20.5262	1534089	62641	39.32	57.79	192.95	72.74	242761	7.7513	2919	7.71	0.506758	66	166	3
	jinchang	2016	2403	28	0	0	1	45.9318	2078152	44202	50.11	39.92	1104.32	52.55	574615	10.2174	3318	14.75	1.27676	56	376	4
	Baiyin	2016	2404	28	0	0	1	182.282	4422085	25813	40.28	45.71	386.73	64.84	1607503	16.0239	3678	87.29	1.40549	69	609	18
	Tianshui	2016	2405	28	0	0	1	370.608	5905136	17800	32.17	50.83	215.23	265.81	2515359	23.2285	43608	107.66	1.25339	36	255	57
	Wuwei	2016	2406	28	0	0	0	191.092	4617272	25396	36.98	39.57	0.31	31.79	1759339	13.3968	16560		0.473264	36	238	202
	Zhangye	2016	2407	28	0	0	1	130.991	3999436	32729	27.54	46.86	0.25	22.78	1454936	13.1676	19638	85.12	0.882968	43	326	314
	Pingliang	2016	2408	28	0	0	0	234.365	3673000	17486	24.79	47.17	2.99	30.91	1729000	17.651	5670	49	0.261012	22	95	138
	Jiuquan	2016	2409	28	0	0	1	101.898	5779341	51721	34.99	49.92	3.63	68.8	1276374	14.9184	8469	74.43	0.56168	40	342	61
	Qingyang	2016	2410	28	0	0	0	269.972	5978324	26734	48.17	37.53	15.1	44.96	2152339	17.6863	17123	90.45	0.350284	10	110	188
	Dingxi	2016	2411	28	0	0	0	303.115	3310768	11892	22.79	53.43	8.26	21.5	2005013	15.5716	4535	83.81	0.71646	42	124	85
	Longnan	2016	2412	28	0	0	1	287.812	3398884	13805	21.57	56.7	0.35	25.67	2084443	19.91	6133	61.47	0.173219	5	43	101
Qinghai	Xining	2016	2501	29	0	0	0	203.284	12481677	53756	47.72	49.14	133.72	1147.72	2878050	34.2053	71464	149.99	4.03569	243	618	145
Ningxia	Yinchuan	2016	2601	30	0	0	1	184	16177071	74288	51.04	45.34	492.03	1974.69	3310717	35.4587	98912	495.03	5.52303	372	1129	79
	Shizuishan	2016	2602	30	0	0	1	75	5135744	64880	63	31.92	101.97	237.88	877721	8.8759	8611	69.23	1.31319	71	174	16
	Wuzhong	2016	2603	30	0	0	1	142.28	4424283	32039	56.62	30.87	14.32	56.73	1937856	9.5765	3435	102.08	0.957405	68	376	22
	Guyuan	2016	2604	30	0	0	0	150.11	2398058	19720	25.49	54.04	0	2.02	2195438	6.7949	6545	53.79	0.106785	14	49	16
	Zhongwei	2016	2605	30	0	0	1	121	3391289	29549	43.97	40.55	153.12	213.72	1429628	6.4712		128.33	0.434829	19	155	30
Xinjiang	Wulumuqi	2016	2701	31	0	0	1	267.87	24589766	69865	28.63	70.22	696.38	4206.2	4175628	72.6744	173847	946.72	12.3549	525	1946	557
	Kelamayi	2016	2702	31	0	0	1	30.4465	6209989	137307	69.55	29.59	68.49	63.3	995636	16.7299	8448	140.4	1.89902	61	299	49
Beijing	Beijing	2015	1	1	1	0	1	1345.2	230145900	106497	19.74	79.65	264750	54665.8	57377011	777.345	593448	28779.6	849.057	32765	45530	12033
Tianjin	Tianjin	2015	2	2	1	0	1	1026.91	165381900	107960	46.58	52.15	63164	51183	32323500	294.78	512854	12082	110.222	4288	27852	4179
Hebei	Shijiazhuang	2015	101	3	1	0	1	1028.84	54405988	51043	45.08	45.84	4814.6	7324.52	6823857	100.318	419787	904.82	21.8793	953	3611	910
	Tangshan	2015	102	3	1	0	1	755	61030601	78398	55.13	35.55	5390.77	8522.13	5922620	89.4361	111421	642.03	8.36107	409	2163	550
	Qinhuangdao	2015	103	3	1	0	1	295.637	12504439	40746	35.59	50.2	1626	2978	2282969	32.8441	155192	91.95	7.1725	460	1145	1299
	Handan	2015	104	3	1	0	1	1049.7	31454319	33450	47.16	40.03	1217.09	1747.96	5156300	77.1689	58496	413.04	5.88625	225	2570	451
	Xingtai	2015	105	3	1	0	0	780.39	17647323	24256	44.97	39.41	448.38	1325.74	3736715	44.9741	47351	138.15	2.39095	105	1445	814
	Baoding	2015	106	3	1	0	1	1202.19	30003400	29067	50.02	38.2	1320	3130	5668009	99.83	174568	222.74	12.0907	788	2407	899
	Zhangjiakou	2015	107	3	1	0	0	469.007	13635443	30840	40.01	42.12	237.42	432.37	3902617	37.6079	67806	118.01	1.11524	63	633	58
	Chengde	2015	108	3	1	0	0	382.349	13587278	38505	46.84	35.82	16.604	382.801	2925360	29.9368	41144	155.66	1.42032	57	311	85
	Cangzhou	2015	109	3	1	0	0	774.356	33206328	44819	49.58	40.8	613	2142	4848296	52.5718	55485	184.56	3.11686	125	1630	449
	Langfang	2015	110	3	1	0	1	460.1	24738649	54460	44.56	47.1	2510	2340	4819446	44.4543	156178	416.06	5.34319	290	1702	984
	Hengshui	2015	111	3	1	0	0	452.26	12200080	27543	46.15	40	346.32	2315.79	2689296	29.5191	27336	85.05	2.33997	95	1067	324
Shanxi	Taiyuan	2015	201	4	0	1	1	367.386	27353442	63483	37.3	61.34	4085.13	6592.25	4199913	105.045	421429	1280.3	31.1582	1412	2565	304
	Datong	2015	202	4	0	1	1	316.22	10533703	30989	41.77	52.85	129.59	286.74	2908030	40.748	28752	78.13	1.95252	136	402	109
	Yangquan	2015	203	4	0	1	1	132.164	5957009	42688	49.83	48.5	53.07	151.82	1007101	27.3026	13726	58.15	0.799231	33	250	48
	Changzhi	2015	204	4	0	1	1	336.855	11953423	35029	51.13	44.01	124.84	32.49	2415636	42.708	39659	161.94	2.55501	144	489	76
	Jincheng	2015	205	4	0	1	1	219.437	10402416	44994	55.4	39.87	607.65	288.32	1801145	37.2995	6283	224.28	1.3309	73	366	83
	Shuozhou	2015	206	4	0	1	1	161.51	9011301	51256	45.09	48.75	28.05	30.61	1382931	19.6976	10642	92.47	0.502253	18	99	31
	Jinzhong	2015	207	4	0	1	0	329.66	10461155	31434	43.79	46.09	13.33	193.17	2411647	35.6406	162846	190.36	1.89204	85	465	148
	Yuncheng	2015	208	4	0	1	0	510.2	11740143	22304	37.52	46.08	865.4	330.84	2769475	35.9791	52265	154.55	3.10876	149	628	226
	Xinzhou	2015	209	4	0	1	1	306.52	6812356	21731	44.7	45.95	4.27	190.74	2420102	24.5764	20251	92.08	1.17559	51	203	136
	Linfen	2015	210	4	0	1	0	430.59	11611090	26239	48.53	43.64	135.44	166.15	2875251	37.1749	44675	90.08	1.72368	96	337	250
	Lvliang	2015	211	4	0	1	1	387.48	9558013	25003	56.92	37.43	246.3	159.19	2740137	36.1748	22900	106.88	1.06098	52	159	79
Neimenggu	Huhehaote	2015	301	5	0	1	1	238.583	30905200	101492	28.06	67.86	825.39	1247.36	3606450	41.5684	235188	255.04	7.9733	295	898	389
	Baotou	2015	302	5	0	1	1	223.86	37219300	132253	48.38	48.91	665	888	3932680	40.2221	72320	539.69	4.19233	238	1181	130
	Wuhai	2015	303	5	0	1	1	44.49	5598322	100871	57.01	42.15	1	45	1062908	9.498	3536	195.22	0.258686	4	89	13
	Chifeng	2015	304	5	0	1	0	462.634	18612749	43269	47.42	37.7	597	181	4150346	33.9476	20400	143.38	1.32309	48	305	65
	Tongliao	2015	305	5	0	1	0	319.37	18772700	60123	50.54	35.1	91	344	3632000	29.3299	37052	197.08	0.958389	45	308	45
	Eerduosi	2015	306	5	0	1	1	157.32	42261300	207163	56.79	40.87	129	583	5783920	33.2304	5894	376.14	0.974681	49	394	73
	Hulunbeier	2015	307	5	0	1	1	259.3	15989500	63131	44.45	39.06	1763	1227	3745392	37.8066	21539	398.14	0.520513	17	124	46
	Bayannaoer	2015	308	5	0	1	0	174.7	8874300	53000	50.77	30.56	2147	424	2294897	14.9266	9843	69.02	0.430509	16	107	49
	Wulanchabu	2015	309	5	0	1	0	273.87	9137748	43221	48.57	36.94	39	36	3184005	15.9918	20650	80.36	0.533521	6	73	68
Liaoning	Shenyang	2015	401	6	1	0	1	730.405	72723051	87734	47.77	47.53	7294.67	6786.13	8085751	146.749	404032	2345.42	56.4642	2414	5195	938
	Dalian	2015	402	6	1	0	1	593.564	77316363	110682	43.31	50.83	29293.5	25797.1	9106922	113.684	290025	1828.29	50.725	2103	4037	712
	Anshan	2015	403	6	1	0	0	346.05	23369966	64710	47.19	46.97	690.48	2151.32	2444766	55.9614	35372	230.4	13.1832	478	1688	97
	Fushun	2015	404	6	1	0	0	215.76	12164773	58597	48.87	43.07	238.93	650.68	1677499	27.4466	46035	150.75	3.04805	96	393	84
	Benxi	2015	405	6	1	0	0	151.21	11646927	67656	51.43	42.81	822.77	2532.13	1322787	27.6433	17974	122.73	1.58859	51	166	31
	Dandong	2015	406	6	1	0	0	238.15	9849006	40850	40.91	43.18	1467.01	2657.38	2132196	25.7797	28487	146.2	3.28991	127	563	101
	Jinzhou	2015	407	6	1	0	0	302.56	13273292	43207	42.85	41.23	1072	1356.5	2095553	31.7006	85209	88.27	3.35902	137	747	171
	Yingkou	2015	408	6	1	0	1	232.62	15137503	61925	48.05	44.63	1967.22	4614.71	1720004	24.4473	21303	84.9	2.36942	118	443	68
	Fuxin	2015	409	6	1	0	0	189.5	5255376	29491	38.21	39.28	63.57	270.6	1299934	19.2556	41661	39.69	1.31572	95	254	19
	Liaoyang	2015	410	6	1	0	0	179	10285818	55674	55.27	37.67	428.14	693.28	1482810	17.3529	26616	91.07	1.62872	76	261	43
	Panjin	2015	411	6	1	0	0	129.5	12565377	87351	53.48	36.89	516.73	373.49	1732799	46.4428	7093	119.33	1.55189	61	623	85
	Tieling	2015	412	6	1	0	0	300.4	7409003	27885	31.79	40.53	262.49	476.73	2083146	24.4774	18011	105.11	1.67715	76	377	54
	Chaoyang	2015	413	6	1	0	0	340.9	8547329	28852	30.37	43.82	197.25	802.15	1940641	26.6727	5192	51.44	1.07549	32	335	37
	Huludao	2015	414	6	1	0	0	280.097	7201673	28176	41.14	44.37	537.95	1062.06	1658146	24.7957	8696	64.62	2.22966	86	294	307
Jilin	Changchun	2015	501	7	0	1	1	753.833	55300345	73324	50.11	43.69	12071.7	1919.37	7657246	126.06	426081	899.75	36.7438	1681	3593	434
	Jilin	2015	502	7	0	1	1	426.243	23941860	56076	45.42	44.03	444.88	615.78	3665378	40.0216	104873	347.98	4.38277	152	1025	174
	Sipin	2015	503	7	0	1	1	326.406	12332487	37714	43.34	30.93	333.55	33.1	2211062	19.8127	38353	57.99	1.427	40	209	37
	Liaoyuan	2015	504	7	0	1	1	120.803	7266404	59855	57.43	34.19	122.95	151.5	1107002	12.7528	5794	78.56	0.399615	16	54	30
	Tonghua	2015	505	7	0	1	1	221.1	10012129	45171	51.14	39.63	380	250.94	2302612	28.066	12598	470.1	2.80529	61	139	65
	Baishan	2015	506	7	0	1	1	125.4	6685521	53136	56.71	33.96	85.62	217.55	1575478	17.8344	1516	80.06	0.770728	25	72	23
	Songyuan	2015	507	7	0	1	0	278.1	16373003	58841	44.07	38.52	2.04	140.68	1829262	26.0576	2890	20.99	0.275033	15	143	38
	Baicheng	2015	508	7	0	1	0	196.7	6996822	35571	45.53	37.58	31.44	91.8	2030517	20.7679	19800	94.43	0.346895	15	95	24
Heilongjiang	Haerbin	2015	601	8	0	1	1	961.37	57512119	59027	32.39	55.92	2420.42	2357.14	8248444	133.307	663749	908.55	60.7397	3302	7257	1305
	Qiqihaer	2015	602	8	0	1	1	549.39	12703250	24430	31.04	44.83	122.641	438.716	3885834	40.7438	63745	219.61	3.34091	130	993	163
	Jixi	2015	603	8	0	1	0	181.2	5146868	28222	25.96	37.61	30.0704	222.268	787165	28.2753	8260	54.23	0.709783	15	147	34
	Hegang	2015	604	8	0	1	0	105.61	2655736	24981	29.88	34.93	10.3336	210.974	898358	19.877	2218	37.87	0.257181	9	113	52
	Shuangyashan	2015	605	8	0	1	0	147.43	4333342	29237	22.77	39.01	58.198	580.032	1168033	13.7245	21584	37.18	0.366487	14	249	31
	Daqing	2015	606	8	0	1	1	275.48	29834587	110113	64.88	28.59	5847.41	589.142	1966371	52.02	64552	50.49	6.44846	196	1561	119
	Yichun	2015	607	8	0	1	0	121.189	2481966	20414	18.67	38.4	18.5253	58.7847	1441862	17.398	1030	40.47	0.186712	8	111	217
	Jiamusi	2015	608	8	0	1	1	237.55	8101676	35069	22.01	44.92	312.32	695.43	2120733	18.0105	33834	96.15	0.728346	30	610	50
	Qitaihe	2015	609	8	0	1	0	83.11	2126515	24823	36.78	47.13	0.459069	1.74379	724605	11.1673	2886	14.15	0.180912	16	73	70
	Mudanjiang	2015	610	8	0	1	1	262.042	13107000	47356	35.81	47.11	3106.7	1787.33	2422337	26.4769	51797	146.78	1.15757	31	427	92
	Heihe	2015	611	8	0	1	0	167.9	4478252	26575	15.17	36.51	332.587	461.247	1635623	30.6539	9662	114.06	0.302191	5	200	12
	Suihua	2015	612	8	0	1	1	548.5	12722076	23095	26.26	33.97	77.8293	115.288	3330592	26.1182	9894	202.11	1.05498	23	289	87
Shanghai	Shanghai	2015	3	9	1	0	1	1442.97	251234500	103796	31.81	67.76	254764	196969	61915601	722.884	511623	27185	441.334	16266	32321	9645
Jiangsu	Nanjing	2015	701	10	1	0	1	653.404	97207700	118171	40.29	57.32	21737.6	31502.5	10455700	213.097	812619	5203	159.532	7633	14930	5142
	Wuxi	2015	702	10	1	0	1	480.9	85182600	130938	49.28	49.11	26235.4	42231.9	8218600	118.79	115341	3597	88.4439	5096	17296	11292
	Xuzhou	2015	703	10	1	0	1	1028.7	53198804	61511	44.27	46.24	1023.27	4389.35	7524600	104.989	137631	1919	17.2994	1212	5149	2240
	Changzhou	2015	704	10	1	0	1	370.852	52731500	112221	47.71	49.51	6788.21	21257.7	4853300	69.8933	102994	2275	45.6277	2428	12997	6266
	Suzhou	2015	705	10	1	0	1	667.012	145040700	136702	48.57	49.94	123890	181459	15271700	303.93	214147	8833	154.558	9539	35158	17494
	Nantong	2015	706	10	1	0	1	766.77	61483955	84236	48.43	45.8	8753.05	22825.8	7489700	209.822	83218	2427	28.4443	1970	6822	15969
	Lianyungang	2015	707	10	1	0	1	530.56	21606400	48416	44.38	42.53	3985.18	4059.67	4259200	47.672	38717	1104	9.6774	414	1503	3637
	Huaian	2015	708	10	1	0	1	564.45	27450900	56460	42.86	45.93	1122.7	3010.28	5124700	72.516	68011	1205	7.45679	314	3215	5823
	Yancheng	2015	709	10	1	0	1	828.03	42125000	58299	45.66	42.08	2995.35	5123.95	7463100	89.2186	57287	2891	8.49213	423	3720	3383
	Yangzhou	2015	710	10	1	0	0	461.12	40168400	89647	50.09	43.89	2627.49	7710.76	4427800	108.425	81550	1319	14.9464	709	4947	8487
	Zhenjiang	2015	711	10	1	0	1	271.67	35024800	110351	49.31	46.9	3190.4	6873.46	3487300	50.4999	85340	1227	34.3504	2481	4856	6761
	Taizhou	2015	712	10	1	0	1	507.846	36879000	79479	49.11	44.96	3852.12	6376.82	4299000	107.172	56212	1121	11.5266	542	4944	7190
	Suqian	2015	713	10	1	0	1	586.28	21261900	43853	48.51	39.35	750.62	1822.15	4057800	51.8529	18242	864	2.38948	186	1876	2912
Zhejiang	Hangzhou	2015	801	11	1	0	1	723.55	100502079	112230	38.89	58.24	16500	50067	12054777	288.56	475558	7014.9	177.076	7706	24148	13027
	Ningbo	2015	802	11	1	0	1	586.573	80036103	102374	51.2	45.24	29036.3	71429.5	12526362	166.833	155767	4730.92	79.9162	5029	22988	17960
	Wenzhou	2015	803	11	1	0	1	811.21	46180766	50790	43.8	53.4	2363.36	17115.1	5694294	106.564	83790	1199.51	27.2481	1648	16216	8659
	Jiaxing	2015	804	11	1	0	0	349.48	35178068	76850	52.61	43.44	8158	22927	4241331	80.9112	52713	1635.74	17.5295	1056	10053	6994
	Huzhou	2015	805	11	1	0	0	263.714	20842666	70894	49.26	44.87	1352	8855	2737406	50.0579	32199	839.42	20.2063	1491	8756	5659
	Shaoxing	2015	806	11	1	0	1	443.105	44659653	90003	50.45	45.1	2760	27142	4214117	138.625	83831	2097.46	25.4712	1380	14995	14640
	Jinhua	2015	807	11	1	0	1	478.09	34023399	62480	45.53	50.32	1385	47673	4643797	94.4277	34976	1609.2	17.9716	962	5907	9153
	Quzhou	2015	808	11	1	0	0	256.38	11461322	53847	46.66	45.97	1121	3292	2306709	20.7503	13681	679.22	5.1358	354	2477	785
	Zhoushan	2015	809	11	1	0	0	97.3632	10928459	95113	41.14	48.7	5516	6185	2396523	46.6	23468	510.12	5.44728	372	2315	176
	Taizhou	2015	810	11	1	0	1	597.49	35538533	58917	44.11	49.42	2337	18829	4572105	101.11	33567	1670.47	25.4564	1304	10231	7798
	Lishui	2015	811	11	1	0	0	266.376	11032922	51676	45.67	46.05	220	3144	2793261	18.48	37614	544.88	3.71784	260	2382	1494
Anhui	Hefei	2015	901	12	0	1	1	717.72	56602700	73102	52.6	42.75	6629.23	13708.6	7726647	143.867	527104	3726.66	50.8776	3129	10905	2291
	Wuhu	2015	902	12	0	1	1	384.792	24573234	67592	57.19	37.92	1276.68	5542.23	3936758	44.4659	130181	3573.19	25.082	1749	6062	728
	Bengbu	2015	903	12	0	1	1	376.348	12530550	38267	47.96	36.99	689.4	1651.71	2447171	26.9355	61617	1122.03	11.5513	797	2043	269
	Huainan	2015	904	12	0	1	1	383.39	9010822	26398	48.09	39.53	46.46	285.73	1534525	33.0118	77829	233.65	4.66965	418	1904	63
	Maanshan	2015	905	12	0	1	0	228.5	13653044	60802	56.66	37.52	1328.69	1626.53	2022307	23.1375	56187	664.51	9.80397	793	3202	228
	Huaibei	2015	906	12	0	1	1	216.5	7603904	35057	58.1	34.1	31	545.87	1314355	23.2182	38534	134.49	2.95105	249	791	58
	Tongling	2015	907	12	0	1	1	170.43	9116000	57387	61.75	33.07	3937.53	643.53	1108225	17.2622	35658	778.2	3.04807	206	1058	39
	Anqing	2015	908	12	0	1	0	622.1	14174300	31101	50.36	36.53	267.32	2177.31	3369012	33.4413	41497	717.38	2.89265	277	2698	284
	Huangshan	2015	909	12	0	1	1	147.69	5309000	38794	39.89	49.73	106.35	528.81	1598195	11.3315	22176	368.97	2.06129	140	715	144
	Chuzhou	2015	910	12	0	1	1	449.1	13056964	32634	53.22	29.81	603.78	1442.43	3026067	23.749	49120	622.5	5.75229	631	2122	364
	Fuyang	2015	911	12	0	1	1	1042.65	12674505	16121	40.74	36.67	143.3	1352.48	4315957	32.2754	36187	388.52	4.29428	469	1521	438
	Suzhou	2015	912	12	0	1	1	649.51	12358259	22415	37.94	40.35	96.42	663.03	2946019	76.5	22604	224.63	1.2523	125	1112	240
	Luan	2015	913	12	0	1	1	580.53	10164885	21524	46.08	36.17	86.85	530.33	3613614	108.869	43111	325.49	2.49215	220	2072	542
	Haozhou	2015	914	12	0	1	1	635	9426090	18771	39.27	40.04	51.42	450.22	2778388	23.3844	12049	285.24	2.18972	220	745	242
	Chizhou	2015	915	12	0	1	0	161.6	5447404	38014	46.14	40.91	312.02	207.77	1475708	10.7161	22879	190.72	1.67057	160	1092	301
	Xuancheng	2015	916	12	0	1	1	279.95	9714569	37610	48.72	38.79	97.4	1754.23	2432059	16.0428	6653	769.08	3.88385	296	1918	142
Fujian	Fuzhou	2015	1001	13	1	0	1	678.366	56180844	75259	43.6	48.66	12222.8	21119.6	7259345	156.277	320965	1005.54	38.559	1955	6021	1991
	Xiamen	2015	1002	13	1	0	0	211.147	34660288	90379	43.6	55.71	29728.1	53474.1	6511705	136.77	143992	1857.64	31.5179	1581	6531	4043
	Putian	2015	1003	13	1	0	1	344.264	16551618	57873	57.35	35.69	1629.55	3164.49	1887983	49.7001	21302	275.03	1.56387	108	815	1260
	Sanming	2015	1004	13	1	0	0	284.21	17130478	67978	51.09	34.2	215.08	1907.44	2406724	24.5206	24654	445.56	1.57709	79	1301	1211
	Quanzhou	2015	1005	13	1	0	1	722.45	61377139	72421	59.95	37.14	8802.08	18190	5398893	150.563	124078	1237.85	13.5306	934	12902	9360
	Zhangzhou	2015	1006	13	1	0	1	502.08	27673767	55570	48.53	38.06	1868.51	7465.29	3558161	55.1733	71515	446.55	3.95817	229	1894	1157
	Nanping	2015	1007	13	1	0	1	319.86	13395148	50932	43.16	35.25	110.25	1123.2	2399707	24.816	24476	192.66	2.26315	133	990	668
	Longyan	2015	1008	13	1	0	0	309.38	17384535	66863	52.62	35.84	1138.58	2568.07	2579654	30.5614	17846	578.86	3.00733	144	1760	699
	Ningde	2015	1009	13	1	0	0	348.918	14873590	52006	51.09	31.89	325.17	3921.42	2480065	31.0076	10304	135.31	2.51844	151	1013	571
Jiangxi	Nanchang	2015	1101	14	0	1	1	520.38	40000140	75879	54.5	41.22	2870.69	8501.28	5431789	125.058	587368	820.04	15.5466	696	4212	1154
	Jingdezhen	2015	1102	14	0	1	0	166.73	7720557	47216	56.68	35.91	27.29	774.88	1729617	19.5067	29320	260.71	1.57623	60	197	537
	Pingxiang	2015	1103	14	0	1	1	198.34	9123871	48133	56.7	36.42	12.7	1253.3	1858015	20.6191	11300	382.94	0.936915	38	467	256
	Jiujiang	2015	1104	14	0	1	1	516.59	19026783	39505	53.32	39.28	1061.11	4934.28	4428680	46.8092	88784	518.19	1.38299	65	1077	953
	Xinyu	2015	1105	14	0	1	1	123.52	9467964	81354	55.76	38.33	550.22	1255.59	1521476	14.272	38504	262.84	1.04121	67	845	226
	Yingtan	2015	1106	14	0	1	1	127.26	6392614	55568	59.38	32.9	2618.1	949.65	1277407	15.5403	8082	289.68	0.591556	24	807	341
	Ganzhou	2015	1107	14	0	1	0	960.63	19738688	23148	44.1	40.93	762.55	3386.31	6149655	57.8757	91497	833.84	2.10627	170	1973	1836
	Jian	2015	1108	14	0	1	1	530.36	13285198	27168	49.47	34.16	655.64	4195.98	3596439	38.3068	18745	752.03	0.822044	44	703	923
	Yichun	2015	1109	14	0	1	1	596.99	16210204	29457	51.73	33.71	194.3	2398.89	4035079	45.9122	44535	826.57	2.5102	120	1030	789
	Fuzhou	2015	1110	14	0	1	1	399.28	11051377	27735	49.7	33.84	21.35	1651.08	2942955	38.9575	30118	494.86	1.51979	95	901	642
	Shangrao	2015	1111	14	0	1	1	774.4	16508064	24633	48.67	37.84	508.93	3815.5	4569445	46.329	26166	527.45	1.00116	66	687	777
Shandong	Jinan	2015	1201	15	1	0	1	625.73	61002320	85919	37.82	57.18	3117.63	5996.61	6581813	131.896	713965	1147.69	69.2719	3650	9937	1558
	Qingdao	2015	1202	15	1	0	1	783.09	93000700	102519	43.29	52.79	24872.3	45350.2	12228664	150.117	322260	2857.93	70.4509	4748	12134	2621
	Zibo	2015	1203	15	1	0	0	429.6	41302400	89235	53.96	42.53	1842.17	5789.28	3828905	87.1377	102998	999.33	22.8628	1076	4745	540
	Zaozhuang	2015	1204	15	1	0	1	407.77	20310028	52692	52.69	39.72	191.88	1402.71	2364093	47.3136	30307	124.82	2.92236	157	1762	379
	Dongying	2015	1205	15	1	0	1	190.62	34506400	163938	64.64	31.94	7944.34	4967.87	2576377	43.8594	30019	267.37	6.59167	276	2642	241
	Yantai	2015	1206	15	1	0	1	653.28	64460800	91979	51.56	41.6	21341.9	28044.8	6435311	105.202	182629	1864.06	21.6147	1042	4164	688
	Weifang	2015	1207	15	1	0	1	893.71	51705000	55824	48.17	43.02	5937.45	12983.8	6121550	87.0238	198784	1380.59	17.7223	1237	7901	1447
	Jining	2015	1208	15	1	0	1	867.44	40131243	48529	47.25	41.43	2002.02	3434.61	5150877	87.8554	103965	803.39	7.92318	500	5184	616
	Taian	2015	1209	15	1	0	1	565.71	31583900	56490	46.28	45.19	534.69	1748.81	3268776	73.172	109281	412.14	5.99225	302	2510	303
	Weihai	2015	1210	15	1	0	1	254.75	30015700	106922	47.38	45.38	4316.93	12620.9	3383797	57.6144	70678	1220.39	10.6726	552	2286	836
	Weihai	2015	1211	15	1	0	1	295.95	16708000	58110	48.66	42.92	11050.8	4133.86	1853745	31.0007	29539	227.93	3.0717	166	1415	169
	Linyi	2015	1213	15	1	0	0	1124.04	37631700	36656	44.83	45.96	2686.04	6056.5	5335871	93.8813	69602	483.27	12.3387	557	2155	1278
	Dezhou	2015	1214	15	1	0	1	587.27	27509400	48062	49.36	40.32	967.71	2206.74	3378202	56.3409	51250	750.73	4.63993	299	2109	450
	Liaocheng	2015	1215	15	1	0	0	622.3	26636200	44743	51.07	37.05	2536.33	2536.84	3468357	47.6301	43671	197.75	5.50267	270	1984	215
	Binzhou	2015	1216	15	1	0	0	389.07	23553298	61189	48.83	41.93	4506.73	3632.03	3093104	52.5433	51772	526.55	5.52827	391	2613	201
	Heze	2015	1217	15	1	0	0	1003.06	24009600	28350	52.79	35.96	2128.11	2197.03	4004399	51.9973	48866	239.95	3.57039	178	2035	380
Henan	Zhengzhou	2015	1301	16	0	1	1	770	73115210	77179	49.29	48.64	25780.5	31245.9	11060158	198.573	824152	1786	35.9095	1750	10359	3751
	Kaifeng	2015	1302	16	0	1	1	553.84	16058404	35326	40.94	41.38	71.08	368.71	2643683	48.9413	89321	253.94	2.26458	110	645	195
	Luoyang	2015	1303	16	0	1	1	700.28	34690273	51692	48.86	44.32	322	1629	4777578	74.7762	130773	888.89	22.864	1272	3677	542
	Pingdingshan	2015	1304	16	0	1	1	544	17057781	33984	52.19	38.02	89.66	588.69	2594179	55.8658	55169	219.8	3.43216	167	1368	762
	Anyang	2015	1305	16	0	1	0	582	18844808	36828	50.55	38.59	1	91	2735650	58.9509	72862	386.43	2.76805	122	819	156
	Hebi	2015	1306	16	0	1	1	163.01	7172528	44778	65.28	26.09	62.94	275.87	1149368	23.4716	12135	101.5	0.965945	42	402	34
	Xinxiang	2015	1307	16	0	1	0	606.87	19750287	34340	49.76	38.96	316	731	3109500	68.5918	143288	317.76	5.92287	415	4828	302
	Jiaozuo	2015	1308	16	0	1	0	370.63	19260785	54590	59.76	33.13	574	1482	2163159	50.337	97438	333.8	5.22168	323	1452	425
	Puyang	2015	1309	16	0	1	0	391.9	13283410	36842	56.55	31.59	82	705	2186590	40.8819	8401	213.48	2.46906	77	758	245
	Xuchang	2015	1310	16	0	1	1	489.6	21711562	50162	59	33.19	200	1710	2495564	45.2013	35568	279.05	3.12493	171	2370	899
	Luohe	2015	1311	16	0	1	1	279	9928496	37987	62.92	26.34	239.06	502.06	1639014	33.1813	26540	89.75	1.12997	48	497	304
	Sanmenxia	2015	1312	16	0	1	1	228.53	12510383	55681	58.18	32.35	261.7	175	1728331	27.3599	13048	189.05	1.14912	54	366	47
	Nanyang	2015	1313	16	0	1	1	1183	28668156	28653	44.26	38.25	454	1474	5158350	95.9404	74511	617.02	5.93189	241	2347	482
	Shangqiu	2015	1314	16	0	1	0	909	18121623	24940	41.79	37.41	34.4	266.28	3817032	70.2036	84205	193.06	1.24572	89	598	263
	Xinyang	2015	1315	16	0	1	0	869.77	18777440	30157	40.18	35.65	253.31	389.87	3748133	63.1106	62402	199.89	1.03037	51	419	329
	Zhoukou	2015	1316	16	0	1	0	1141.95	20896975	23728	45.92	32.35	163.08	618.58	4337433	70.3993	46142	270.09	1.19539	41	472	310
	Zhumadian	2015	1317	16	0	1	0	905	18070960	27001	40.08	37.65	49	394	3837241	73.6475	34272	330.06	1.19842	47	640	288
Hubei	Wuhan	2015	1401	17	0	1	1	829.267	109056000	104132	45.68	51.02	12898	15152	13380508	207.277	956789	6818.9	113.704	5543	13301	2090
	Huangshi	2015	1402	17	0	1	0	267.97	12281000	50053	55.36	35.8	1348.04	1685.34	2257574	32.0758	43072	243.8	2.16305	90	635	347
	Shiyan	2015	1403	17	0	1	0	345.94	13001200	38431	48.93	38.96	20.51	639.33	3076464	64.0976	51286	350.58	2.0601	108	1072	155
	Yichang	2015	1404	17	0	1	1	398.18	33848000	82360	58.69	30.37	395.44	2691.03	5375291	93.4399	58123	1371.61	8.25719	490	2554	388
	Xiangyang	2015	1405	17	0	1	1	591.58	33821200	60319	56.86	31.25	255	2158	5845031	99.2278	50957	2015.11	3.5534	208	1725	308
	Ezhou	2015	1406	17	0	1	0	110.29	7300100	68921	57.87	30.54	315	230	848701	21.5512	15255	80.81	0.82148	37	182	60
	Jingmen	2015	1407	17	0	1	0	299.09	13884600	48000	52.55	32.98	294	881	2258968	38.6916	14078	480.62	1.31583	62	681	159
	Xiaogan	2015	1408	17	0	1	0	526.48	14572000	29924	48.43	33.76	214	973	2903771	81.513	43805	779.96	3.02985	171	909	331
	Jingzhou	2015	1409	17	0	1	1	643.19	15905000	27875	43.7	34.1	147	1061	2587351	42.78	97457	529.15	2.8239	141	883	431
	Huanggang	2015	1410	17	0	1	1	744.42	15892400	25262	38.91	37.2	74	576	4034407	63.7671	40849	681.15	1.62674	99	816	348
	Xianning	2015	1411	17	0	1	1	300.41	10300700	41234	48.59	34.08	62	422	1910300	23.2957	40191	302	1.01881	43	599	244
	Suizhou	2015	1412	17	0	1	0	250.97	7852600	35900	47.91	35.24	228	1178	1531016	13.9893	6028	214.17	0.551583	23	321	125
Hunan	Changsha	2015	1501	18	0	1	1	680.358	85101328	115443	50.92	45.06	4291.64	8672.74	9249992	130.462	569400	2417.31	86.6857	3929	8260	1886
	Zhuzhou	2015	1502	18	0	1	1	402.92	23351075	58661	57.26	35.05	788.45	1697.94	3501060	46.474	82761	764.22	14.5545	731	1869	1415
	Xiangtan	2015	1503	18	0	1	1	289.29	17030972	60430	54.83	36.91	1077.72	1122.05	2298943	43.64	122300	264.33	7.55364	434	1274	302
	Hengyang	2015	1504	18	0	1	0	799.27	26015749	35538	44.63	40.16	1120.34	2012.86	4918783	54.0482	109023	210.44	3.5837	196	1230	552
	Shaoyang	2015	1505	18	0	1	0	821.37	13869988	19156	36.63	41.79	105.13	1040.05	4321331	38.233	28230	184.25	1.07145	43	579	754
	Yueyang	2015	1506	18	0	1	1	564.39	28862800	51429	50.13	38.88	271.3	862.36	3758048	48.3506	43783	366.02	4.81228	163	721	622
	Changde	2015	1507	18	0	1	1	609.2	27090169	46408	45.68	41.21	202.92	576.85	4265226	41.3595	44724	234.61	3.74199	252	826	432
	Zhangjiajie	2015	1508	18	0	1	0	169.97	4477004	29425	22.76	65.66	13.43	52.57	1443320	8.6737	12608	30.49	0.633684	29	185	107
	Yiyang	2015	1509	18	0	1	1	480.82	13544119	30776	42.11	39.33	88.08	517.26	2750128	26.5555	32568	195.74	2.17514	100	884	462
	Chenzhou	2015	1510	18	0	1	1	528.27	20120654	42682	54.65	35.58	1345.69	1469.69	3788178	35.9159	24460	458.07	2.26007	116	540	553
	Yongzhou	2015	1511	18	0	1	1	635.28	14181762	26222	36.53	41.71	126.58	769.44	3532357	32.3	25900	216.65	2.02962	105	394	511
	Huaihua	2015	1512	18	0	1	0	525.85	12732479	26060	41.84	43.68	9.26	35.15	3345277	26.4173	37570	127	1.32809	29	412	256
	Loudi	2015	1513	18	0	1	0	447.7	12916626	33444	50.33	35.02	745.56	235.06	2377721	29.1192	27771	111.17	1.53044	47	549	383
Guangdong	Guangzhou	2015	1601	19	1	0	1	854.191	181004136	136188	31.64	67.11	52700.4	81167.3	17277176	320.313	1043221	8866.88	142.4	6049	16489	15256
	Shaoguan	2015	1602	19	1	0	0	330.21	11499806	39380	37.48	49.33	964.7	1425.27	2815130	33.9531	38509	612.48	2.14361	104	803	1059
	Shenzhen	2015	1603	19	1	0	1	354.99	175028634	157985	41.18	58.78	178420	264039	35216708	459.965	90112	21431.8	579.626	15761	32270	21442
	Zhuhai	2015	1604	19	1	0	1	112.454	20254111	124706	49.73	48.04	18826.4	28811.4	3887661	74.2715	132000	2863.24	21.3742	1177	4043	1477
	Shantou	2015	1605	19	1	0	0	550.46	18680251	33732	51.48	43.34	2529.19	6755.48	2809762	54.7136	10005	341.55	8.28521	311	1572	5588
	Foshan	2015	1606	19	1	0	1	388.972	80039186	108299	60.46	37.83	17507	48205	7999307	170.039	49395	3027.39	41.2835	1923	13310	10991
	Jiangmen	2015	1607	19	1	0	0	391.415	22400243	49608	48.42	43.79	4458.52	15372.1	2928957	58.2854	39490	798.5	10.3243	477	2397	3331
	Zhanjiang	2015	1608	19	1	0	0	822.961	23800243	32933	38.15	42.74	2337.83	2807.3	4123572	51.0304	79531	230.94	3.34982	137	973	1301
	Maoming	2015	1609	19	1	0	0	785.843	24456300	40324	41.22	43.04	535.69	1098.73	3399019	45.662	35712	235.62	1.45	97	490	1283
	Zhaoqing	2015	1610	19	1	0	1	438.273	19700100	48670	50.27	35.1	3440	4767	2677067	42.7813	81441	498.02	3.50185	152	850	633
	Huizhou	2015	1611	19	1	0	0	357.07	31400306	66231	54.97	40.2	19578.8	34776.5	4860668	91.8574	34174	1979.46	12.6514	772	4636	4107
	Meihzou	2015	1612	19	1	0	0	543.79	9597781	22155	36.66	43.7	182.23	2271.67	3763738	29.3176	25303	407.33	2.03717	41	2349	695
	Shanwei	2015	1613	19	1	0	0	358.96	7620631	25283	45.76	38.75	1624.04	1577.97	2129482	24.0091	5626	224.98	0.800713	45	145	419
	Heyuan	2015	1614	19	1	0	1	366.414	8100793	26401	45.71	42.68	1197.98	2832.6	2683846	27.0731	11350	453.9	0.575091	29	358	415
	Yangjiang	2015	1615	19	1	0	0	292.122	12500077	49894	45.13	38.45	451.298	2403.7	1709079	23.6252	9703	178.28	0.552083	22	262	1043
	Qingyuan	2015	1616	19	1	0	0	418.51	12778570	33392	37.94	47	1787.42	2709.11	2925944	31.4989	13395	286.13	1.42703	103	466	412
	Dongguan	2015	1617	19	1	0	1	195.009	62750737	75616	46.57	53.1	63954.7	103719	5812410	232.275	114626	3083.38	43.4268	2535	13291	9758
	Zhongshan	2015	1618	19	1	0	1	158.683	30100326	94030	54.24	43.55	7592.68	28009.8	3541653	82.9382	39951	1655.73	15.8258	921	6326	14178
	Chaozhou	2015	1619	19	1	0	0	272.8	9101099	33954	53.21	39.73	377.003	2763.9	1476025	19.789	19248	288.51	2.64848	87	551	2485
	Jieyang	2015	1620	19	1	0	0	701.68	18900144	31255	59.6	31.52	340.368	6704.48	2768790	41.8208	12007	144.82	2.19496	69	444	2211
	Yunfu	2015	1621	19	1	0	0	298.93	7131416	29078	42.56	36.53	550.185	1361.73	1574207	22.2043	8545	363.96	0.638271	35	179	371
Guangxi	Nanning	2015	1701	20	1	0	1	740.23	34100859	49066	39.46	49.68	2607.69	3261.49	5267231	95.9514	375192	582.2	17.1217	1243	2089	433
	Liuzhou	2015	1702	20	1	0	1	381.62	22986169	58869	56.56	36.11	1447.33	779.24	3097184	61.6538	72286	360.43	7.76578	650	1441	367
	Guilin	2015	1703	20	1	0	1	528.97	19429668	39329	46.37	36.16	108.51	774.2	3576008	44.3869	227500	334.05	12.1281	736	989	269
	Wuzhou	2015	1704	20	1	0	0	343.9	10785858	36104	57.85	30.8	453.79	460.63	2147277	19.3707	15967	152.57	1.8161	146	181	164
	Beihai	2015	1705	20	1	0	0	171.97	8920837	55248	50.46	31.67	1898.37	1892.11	1301770	14.6839	24097	43.41	1.59409	121	129	40
	Fangchenggang	2015	1706	20	1	0	0	95.61	6207242	67972	56.87	30.93	6289.74	2311.66	1317182	10.8402	3561	66.89	0.491864	34	136	12
	Qinzhou	2015	1707	20	1	0	1	404.1	9444242	29560	40.42	37.85	3351.64	2475.74	1908619	20.8312	21956	241.5	1.32713	112	206	85
	Guigang	2015	1708	20	1	0	1	548.94	8652035	20240	40.28	39.61	132.81	189.77	1863795	18.7053	0	116.43	0.731461	47	145	303
	Yulin	2015	1709	20	1	0	1	710.73	14461253	25444	43.97	38.13	122.19	328.72	2842615	34.5645	18120	225.38	2.44821	229	893	228
	Baise	2015	1710	20	1	0	0	413.19	9803511	27363	52.19	30.54	501.45	1139.45	3109853	21.8154	34219	244.54	0.801042	35	208	74
	Hezhou	2015	1711	20	1	0	0	239.79	4681077	23178	40.31	37.66	30.35	72.9	1547478	9.9206	11700	115.81	1.32258	112	136	106
	Hechi	2015	1712	20	1	0	0	424.54	6180346	17841	32.36	44.85	359.84	31.85	2601691	18.7991	16617	151.62	0.811458	70	191	62
	Laibin	2015	1713	20	1	0	0	265.84	5576985	25667	39.1	36.41	27.19	40.03	1393202	13.7925	9498	67.99	0.591453	58	128	33
	Chongzuo	2015	1714	20	1	0	0	248.8	6828231	33355	40.22	37.05	5901	14232.1	1851133	13.695	42750	168.32	0.398003	56	75	29
Hainan	Haikou	2015	1801	21	1	0	0	164.8	11619648	52534	19.25	75.84	3380	960	1709331	49.162	150559	82.84	9.74783	302	826	218
	Sanya	2015	1802	21	1	0	0	57.782	4358202	58486	20.54	65.72	218.84	23.92	1183162	12.6408	46359	371.64	0.241151	6	55	178
Chongqing	Chongqing	2015	4	22	0	0	1	3371.84	157172700	52321	44.98	47.7	19286.6	55189.9	37919973	986.87	767114	4566.89	72.8498	3646	24632	9343
Sichuan	Chengdu	2015	1901	23	0	0	1	1228.05	108011633	74273	43.73	52.81	15494.1	23780.7	14684242	536.059	755767	3901.7	116.155	5730	19411	17923
	Zigong	2015	1902	23	0	0	0	327.461	11431113	41447	58.12	30.68	224.04	266.11	1733530	20.971	36912	344.85	3.26335	132	673	346
	Panzhihua	2015	1903	23	0	0	0	110.66	9251839	75078	71.45	25.17	37.45	219.21	1126499	30.4748	23802	169.06	7.82009	473	698	286
	Luzhou	2015	1904	23	0	0	1	505.68	13534133	31714	59.61	27.99	29.21	284.22	3039880	37.9496	44142	351.97	2.4057	94	433	375
	Deyang	2015	1905	23	0	0	0	389.987	16050640	45701	56.28	30.75	724.38	2384.09	2194747	32.1366	73084	262.27	6.074	261	1198	401
	Mianyang	2015	1906	23	0	0	1	545.48	17003318	35754	50.52	34.19	706.28	1920.82	3042238	51.2583	123937	466.51	12.2649	743	2483	1028
	Guangyuan	2015	1907	23	0	0	0	305.313	6054300	23263	47.16	36.36	4.31	65.22	2096211	16.7985	13039	104.35	0.753558	44	483	181
	Suining	2015	1908	23	0	0	1	378.75	9158112	27868	56.16	28.37	197.66	433.12	1828440	20.1295	14177	83.82	1.38307	72	761	149
	Neijiang	2015	1909	23	0	0	0	420.43	11985784	32080	59.89	24.17	23.51	117.55	1924370	29.8165	26772	167.21	0.965996	67	419	220
	Leshan	2015	1910	23	0	0	1	353.789	13012326	39973	58.95	30.1	194.27	687.96	2321550	29.2757	49073	184.82	2.43275	105	533	151
	Nanchong	2015	1911	23	0	0	0	742.33	15162016	23881	48.88	29	11.76	98.72	3696431	46.8678	71691	177.61	1.24872	67	437	448
	Meishan	2015	1912	23	0	0	0	349.17	10298632	34379	56.14	28.36	31.03	174.14	2071373	20.3445	23486	75.04	1.81353	86	364	276
	Yibin	2015	1913	23	0	0	1	552.076	15259043	34060	58.32	27.5	315.92	635.84	3078287	36.2062	25409	312.53	3.40178	160	889	518
	Guangan	2015	1914	23	0	0	1	467.4	10056146	31046	51.73	32.03	4.21	1093.89	2251678	15.7712	8590	97.31	0.415099	26	231	213
	Dazhou	2015	1915	23	0	0	0	682.8	13507623	24342	48.68	29.79	34.17	334.69	3243334	34.4985	23228	160.78	0.726163	42	435	332
	Yaan	2015	1916	23	0	0	1	154.911	5025788	32523	55.9	29.69	8.64	70.43	2222395	11.1269	46451	244.89	1.93282	107	424	66
	Bazhong	2015	1917	23	0	0	0	379.515	5013438	15076	46.64	36.61	1	191	2460191	30.9008	2386	81.53	0.335392	25	94	159
	Ziyang	2015	1918	23	0	0	0	503.684	12703811	35702	55.33	24.92	39.38	148.61	2160816	26.0376	4547	158.62	0.861139	83	432	210
Guizhou	Guiyang	2015	2001	24	0	0	1	391.79	28911600	63003	38.34	57.17	1224	7897	5035189	104.019	368536	1455.35	24.2579	872	3496	3445
	Liupanshui	2015	2002	24	0	0	1	333.4	12010800	41618	51.13	39.33	232.22	151.7	2571669	24.0938	11078	330.87	0.456979	24	306	108
	Zunyi	2015	2003	24	0	0	1	793.35	21683400	35123	44.77	39.12	609.68	874.97	4734095	42.4087	54492	378.71	3.72823	219	1329	465
	Anshun	2015	2004	24	0	0	1	296.49	6254100	27065	33.2	48.72	8.56	126.78	1969941	18.3036	13865	177.41	1.80102	88	368	375
	Bijie	2015	2005	24	0	0	1	904.2	14613476	22230	38.77	39.01	4	105	4062200	31.8214	14738	277	0.701619	38	141	140
	Tongren	2015	2006	24	0	0	1	436.78	7708924	24712	28.7	46.52	1	175	3013021	20.5109	29132	293	0.426846	28	299	225
Yunnan	Kunming	2015	2101	25	0	0	1	555.57	39680051	59656	39.98	55.28	2885.71	9438.33	6154909	132.826	436436	1446.91	32.1018	1318	4406	708
	Qujing	2015	2102	25	0	0	0	647.85	16502574	27045	51.04	29.75	16	544	3630497	47.2423	20815	238.58	1.45784	92	498	152
	Yuxi	2015	2103	25	0	0	1	216	12445230	52812	56.56	33.27	44	1852	2232989	27.01	14923	281.72	3.50048	155	580	153
	Baoshan	2015	2104	25	0	0	0	259.1	5519581	21444	34.8	39.48	88	154	1921314	18.8989	12362	95.15	0.497816	27	212	76
	Zhaotong	2015	2105	25	0	0	0	599.3	7083761	13097	43.5	36.65	0.13	7.33	4052878	23.0913	9537	75.42	0.431473	30	113	77
	Lijiang	2015	2106	25	0	0	0	120.86	2896117	20724	39.78	44.83	0	43	1440421	10.8319	24008	90.35	0.538406	24	31	147
	Puer	2015	2107	25	0	0	0	249.97	5140121	19789	34.8	37.35	484	334	2190952	17.2565	10559	130.67	0.555765	39	89	74
	Lincang	2015	2108	25	0	0	0	235.31	5021223	20077	33.82	37.24	367	71	2024955	14.7857	5295	65.6	0.263424	12	59	60
Xizang	Lasa	2015	2201	26	0	0	1	53.029	3767300	59223	37.41	58.92	154.63	485.92	6400649	44.6798	21358	391.49	1.11395	27	41	82
Shaanxi	Xian	2015	2301	27	0	0	0	815.66	58012000	66938	36.65	59.55	15122.3	13163.4	9172400	198.456	848958	2544.13	112.938	5616	11884	6739
	Tongchuan	2015	2302	27	0	0	0	83.64	3245390	38378	59.32	33.67	0.16	23.6	898623	12.0219	3007	70.02	0.092518	5	37	122
	Baoji	2015	2303	27	0	0	1	384.54	17876280	47565	63.85	26.91	204.87	655.87	2640740	41.0009	33267	200	3.95846	228	802	390
	Xianyang	2015	2304	27	0	0	1	527.59	21559100	43426	57.54	27.21	215.46	244.36	3001911	54.8304	128747	117.12	5.78942	173	772	964
	Weinan	2015	2305	27	0	0	1	556.72	14690806	27452	50.18	35.26	30.34	139.04	3350421	46.4073	16200	261.17	2.64424	155	379	370
	Yanan	2015	2306	27	0	0	1	235.5	11986300	53924	61.97	28.78	0.16	109.66	3156024	33.6201	24489	224.08	0.54509	30	320	231
	Hanzhong	2015	2307	27	0	0	1	385.21	10648300	31001	44.03	37.98	19.27	69.68	2586474	30.3249	43553	153.46	1.30564	90	547	215
	Yulin	2015	2308	27	0	0	0	377.46	26212900	77267	62.46	32.06	2.57	29.38	4646400	41.688	17253	199.32	0.685343	42	702	182
	Ankang	2015	2309	27	0	0	0	304.8	7724590	29193	55.24	32.32	0	47.36	2246024	18.0545	21199	66.7	0.444197	21	107	208
	Shangluo	2015	2310	27	0	0	0	251.01	6218310	26415	52.01	33.23	55.23	245.33	1815306	19.7143	18761	83.33	0.375005	26	93	247
Gansu	Lanzhou	2015	2401	28	0	0	1	321.9	20959920	56972	37.34	59.98	594.42	5024.38	3440019	67.1803	416438	413.62	18.4613	794	1857	132
	Jiayuguan	2015	2402	28	0	0	0	20.25	1900441	78336	57.12	40.68	138.62	49.43	250995	7.2874	2828	18.24	0.235512	26	232	1
	jinchang	2015	2403	28	0	0	1	45.69	2245163	47739	58.21	33.78	1026.23	61.42	521734	11.0758	3304	20.31	0.992934	47	331	7
	Baiyin	2015	2404	28	0	0	1	180.76	4342749	25410	44.73	41.68	188.46	66.27	1308566	17.9179	3015	63.58	1.07384	47	379	10
	Tianshui	2015	2405	28	0	0	1	367.17	5537728	16743	33.51	48.89	159.55	223.37	2239238	22.7881	37894	104.15	1.11115	42	239	86
	Wuwei	2015	2406	28	0	0	0	190.04	4161872	22931	36.65	39.37	0.88	96.69	1718832	12.8873	18207	59.52	0.366045	14	183	337
	Zhangye	2015	2407	28	0	0	1	130.07	3735300	30704	29.41	45.16	0.24	25.32	1234755	13.2205	19808	53.02	0.683402	44	252	108
	Pingliang	2015	2408	28	0	0	0	233.08	3476994	18490	27.88	45.02	0	38.39	1613904	18.1987	5367	51.43	0.18068	15	80	66
	Jiuquan	2015	2409	28	0	0	1	101.317	5447963	48920	37.08	48.49	2.68	71.42	1101950	14.4744	8029	94.87	0.355733	28	456	96
	Qingyang	2015	2410	28	0	0	0	267.31	6094314	27366	52.71	33.79	0.14	77.7	2075730	18.0149	17941	134.96	0.324164	23	120	57
	Dingxi	2015	2411	28	0	0	0	300.87	3049178	10987	21.81	52.95	16.19	29.57	1978548	15.5227	4683	85.21	0.52121	38	130	61
	Longnan	2015	2412	28	0	0	1	285.76	3151353	12172	23.14	54.55	1.42	14.64	1970328	16.32	5936	58.37	0.140196	8	24	73
Qinghai	Xining	2015	2501	29	0	0	0	201.17	11316193	49197	48.03	48.66	253.11	1588.88	2800252	34.1614	69894	197.7	2.99828	147	514	289
Ningxia	Yinchuan	2015	2601	30	0	0	1	179.23	14938590	69594	52.27	43.81	572.65	2537.15	3092658	78.7188	97996	325.1	4.29595	279	850	106
	Shizuishan	2015	2602	30	0	0	1	74.53	4823793	61845	63.92	30.71	86.04	270.87	801685	9.137	7755	65.82	1.17116	62	138	4
	Wuzhong	2015	2603	30	0	0	1	140.41	4048073	29698	56.06	30.57	21.73	37.9	1568074	9.6474	3575	86.79	0.656357	51	163	18
	Guyuan	2015	2604	30	0	0	0	149.77	2170391	17796	27.2	51.96	1.54	1.24	1835195	6.6442	6294	48.15	0.0445186	4	42	16
	Zhongwei	2015	2605	30	0	0	1	120.17	3168907	27857	44.53	38.83	132.31	129.19	1187415	6.555		106.21	0.362871	21	57	9
Xinjiang	Wulumuqi	2015	2701	31	0	0	1	266.83	26316398	74340	29.92	68.88	1032	4811	4466619	71.4306	180484	881.19	10.2703	480	1870	1875
	Kelamayi	2015	2702	31	0	0	1	29.972	6294299	131014	65.22	33.96	36.074	59.15	896640	17.4713	5228	150.56	1.59192	67	403	45
Beijing	Beijing	2014	1	1	1	0	1	1333.4	213308300	99995	21.31	77.95	353202	62336	45246690	755.86	594614	28271.2	666.958	22842	42318	7066
Tianjin	Tianjin	2014	2	2	1	0	1	1016.66	157269300	105231	49.38	49.34	81316	52597	28846993	299.96	505795	10899.7	88.789	3245	19222	2801
Hebei	Shijiazhuang	2014	101	3	1	0	1	1024.9	51702653	48970	46.76	43.81	6512.59	7790.02	5664878	100.563	393559	729.08	17.2062	692	3038	551
	Tangshan	2014	102	3	1	0	1	753.16	62253023	80450	57.75	33.27	7987.21	8774.93	5246569	93.6556	110646	815.83	6.31724	273	1926	334
	Qinhuangdao	2014	103	3	1	0	1	295.1	12000219	39282	37.44	48.01	1459	2854	2119627	33.8682	155020	189.6	5.03249	299	828	136
	Handan	2014	104	3	1	0	1	1029.48	30800054	32943	50.11	36.8	1917.72	1656.49	4046724	80.487	58793	676.4	4.56741	178	1073	187
	Xingtai	2014	105	3	1	0	0	772.876	16469408	22758	47.36	36.04	516	1560	2946228	46.0718	46696	192.07	1.7791	64	785	391
	Baoding	2014	106	3	1	0	1	1196.6	30352036	26501	51.5	34.48	1360	3940	4575943	105.701	161180	227.1	8.5284	377	2282	586
	Zhangjiakou	2014	107	3	1	0	0	468.563	13489726	30540	42.66	39.58	171.66	349.79	3297137	38.063	46448	152.01	0.795737	25	428	34
	Chengde	2014	108	3	1	0	0	380.736	13425500	38128	49.98	33.2	123.75	521.65	2543206	29.9201	40567	166.6	1.1864	54	198	56
	Cangzhou	2014	109	3	1	0	0	768.369	31333822	42676	51.97	37.89	762	2342	3812703	53.0659	80535	349.54	2.37655	72	1066	297
	Langfang	2014	110	3	1	0	1	450.41	21759631	48407	48.06	42.5	2828.46	2465.2	3025103	45.2307	89021	294.44	3.81969	144	1152	714
	Hengshui	2014	111	3	1	0	0	452.6	11491345	26022	47.86	37.65	534.71	3133.35	2425747	29.532	25157	82.37	1.86023	58	821	141
Shanxi	Taiyuan	2014	201	4	0	1	1	369.743	25310917	59023	40	58.47	4101	6570	3226934	107.824	400915	1414.69	24.8577	1008	2262	247
	Datong	2014	202	4	0	1	1	339.2	10017256	29607	44.47	49.83	181.59	300.13	2217880	41.9697	29962	129.15	1.33252	56	331	38
	Yangquan	2014	203	4	0	1	1	133.182	6166154	44382	54.63	43.58	46.45	149.22	869075	28.539	13787	83.29	0.587254	14	164	50
	Changzhi	2014	204	4	0	1	1	339.178	13311415	39196	58.33	37.29	318.47	364.49	2440202	44.4742	41161	147.34	2.03101	107	498	90
	Jincheng	2014	205	4	0	1	1	218.919	10358203	44943	58.76	37.02	808.86	290	1617219	37.7019	6376	197.7	0.95752	42	348	57
	Shuozhou	2014	206	4	0	1	1	175.4	10034100	57368	54.09	39.79	65.37	27.28	1430634	20.2244	8916	97.05	0.442666	20	132	110
	Jinzhong	2014	207	4	0	1	0	330.5	10413000	31434	47.45	42.63	171.39	188.24	2168543	35.2346	139785	191.76	1.59409	66	315	134
	Yuncheng	2014	208	4	0	1	0	525.2	12017177	22940	41.34	42.25	1017.75	480.38	2387663	38.6021	42914	183.07	2.42625	80	559	158
	Xinzhou	2014	209	4	0	1	0	312.5	6803394	21796	47.54	42.91	6.51	201.49	2139521	25.3964	18930	86.07	0.895456	31	220	135
	Linfen	2014	210	4	0	1	0	429	12132401	27557	54.33	37.84	223.48	176.01	2830807	37.95	44305	139.22	1.39181	85	308	202
	Lvliang	2014	211	4	0	1	0	390.7	11013462	28960	62.18	31.59	367.28	194.09	2638085	37.4838	21684	158.45	0.806894	31	170	41
Neimenggu	Huhehaote	2014	301	5	0	1	0	237.983	28940500	95961	29.31	66.36	953	1242	3109084	42.15	232481	360.05	6.34245	185	684	185
	Baotou	2014	302	5	0	1	1	223.71	36363100	130676	49.29	47.94	535	1270	3536905	40.8433	70342	527.4	3.13651	116	895	107
	Wuhai	2014	303	5	0	1	1	55.4	6010187	108556	63.4	35.81	0.49	18	947811	9.9779	2821	149.79	0.2191	14	63	10
	Chifeng	2014	304	5	0	1	0	465.808	17783716	41309	48.34	36.23	719	134	3604443	35.6618	19710	176.6	1.08663	31	299	68
	Tongliao	2014	305	5	0	1	0	319.4	18868000	60380	56.47	29.35	38	392	3182044	29.1821	44617	161.06	0.778839	26	223	19
	Eerduosi	2014	306	5	0	1	1	155.9	40554873	200152	58.1	39.44	250	480	5417523	31.1618	5725	243.06	0.73437	25	255	113
	Hulunbeier	2014	307	5	0	1	1	265.9	15222009	60152	45.58	37.21	1995	1662	3485100	38.19	15819	353.78	0.434692	16	67	68
	Bayannaoer	2014	308	5	0	1	0	178.6	8674600	51872	55.13	25.45	2520	310	1938012	15.17	8581	60.21	0.366239	19	86	31
	Wulanchabu	2014	309	5	0	1	0	277	8737258	41138	49.75	35.15	14	33	2971938	16.4616	20740	143.4	0.476962	9	44	14
Liaoning	Shenyang	2014	401	6	1	0	1	730.8	70987051	85816	49.88	45.53	8657.25	7143.04	9143712	153.66	399694	2656.49	45.7336	1679	4066	799
	Dalian	2014	402	6	1	0	1	594.299	76555761	109939	48.3	45.93	35097	29489	9894552	121.287	286224	4302.58	40.6038	1334	3831	519
	Anshan	2014	403	6	1	0	0	348.2	23858951	66860	50.56	43.94	1881.57	2728.19	3254078	61.2985	36235	448.72	10.4219	353	1366	91
	Fushun	2014	404	6	1	0	0	217.4	12765826	61183	54.29	38.41	234.95	683.14	2235027	30.7421	44369	268.45	2.56733	51	378	94
	Benxi	2014	405	6	1	0	0	152.034	11712452	67879	54.8	39.77	1391.76	3101.64	1854923	32.7044	21411	301.96	1.2782	37	135	8
	Dandong	2014	406	6	1	0	0	239.5	10226035	42291	44.92	40.93	1573.17	3015.53	2058998	28.7904	29636	168.76	2.66068	62	384	71
	Jinzhou	2014	407	6	1	0	0	305.3	13639990	44264	46.4	38.82	1815.38	2411.08	2284708	32.8027	86219	257.53	2.92446	106	471	106
	Yingkou	2014	408	6	1	0	1	233.3	15460811	63234	50.25	42.6	2341.41	4523.92	2196512	27.2361	22248	106.96	1.84599	56	360	111
	Fuxin	2014	409	6	1	0	0	191	6061578	33882	44.69	35.6	49.68	312.16	1752720	21.4596	45017	43.32	0.986483	64	262	21
	Liaoyang	2014	410	6	1	0	0	179.9	10146163	54800	58.07	35.35	349.29	662.76	1640131	18.5393	17281	216.74	1.36006	25	272	55
	Panjin	2014	411	6	1	0	0	129.2	13039536	90615	56.7	34.51	259.8	657	2041160	48.3213	7056	198.96	1.21981	41	552	71
	Tieling	2014	412	6	1	0	0	302	8672909	32562	41.69	34.42	335.33	692.61	2090819	25.3571	16626	284.69	1.40764	43	419	38
	Chaoyang	2014	413	6	1	0	0	340.6	9935232	33379	42.57	35.82	182.75	756.51	2279700	30.2745	5470	173.41	0.987127	35	230	30
	Huludao	2014	414	6	1	0	0	280.686	7215505	28021	44.3	42.53	578.85	1277.33	1674000	26.4649	8700	230	1.85509	58	261	36
Jilin	Changchun	2014	501	7	0	1	1	754.547	53424262	70891	52.67	41.12	18254.8	2473.93	6758377	126.84	414582	700.87	30.6342	1138	2791	366
	Jilin	2014	502	7	0	1	1	427.651	23795605	55548	46.95	42.66	571.14	851.02	3273310	43.2	103565	566.1	3.66753	104	685	112
	Sipin	2014	503	7	0	1	1	328.106	12103150	36900	46.2	29.67	447.98	38.34	1913935	21.78	37323	93.59	1.26023	46	194	42
	Liaoyuan	2014	504	7	0	1	1	121.795	6903093	56467	58.45	33	146.1	139.81	993453	13.0211	6086	76.55	0.310318	7	67	19
	Tonghua	2014	505	7	0	1	0	222.19	10084958	45378	52.95	38.29	501.24	261.2	2086990	28.9585	12418	486.58	2.39719	63	123	52
	Baishan	2014	506	7	0	1	1	126.26	6752889	53300	59.08	32.05	103.61	213.3	1381508	18.3081	1150	145.74	0.650927	9	73	35
	Songyuan	2014	507	7	0	1	0	278.45	15962932	56868	45.96	37.46	1.35	117.83	1718609	26.5151	2950	24.88	0.233242	7	92	11
	Baicheng	2014	508	7	0	1	0	197.75	6861811	34586	46.47	36.82	37.9649	94.83	1829198	21.5924	19651	84.68	0.271251	12	107	6
Heilongjiang	Haerbin	2014	601	8	0	1	0	987.29	53400715	53872	33.41	54.86	3364.36	3443.6	7400780	136.303	506425	1002.76	45.6216	2043	5930	979
	Qiqihaer	2014	602	8	0	1	1	553.235	12093360	23099	32.78	43.24	161.099	745.326	3136822	41.5554	54815	129.13	2.53934	75	1015	102
	Jixi	2014	603	8	0	1	0	183.573	5160088	27881	29.75	35.87	168.81	654.43	802658	24.5359	8812	49.3	0.597114	16	278	71
	Hegang	2014	604	8	0	1	0	107.014	2594613	24154	31.38	32.82	3.37	135.88	746562	19.9587	1854	50.61	0.193678	2	118	17
	Shuangyashan	2014	605	8	0	1	0	148.988	4326831	28964	26.16	35.87	66.45	1003.12	1034518	20.9345	3490	60.13	0.330003	16	235	29
	Daqing	2014	606	8	0	1	1	276	40775057	146518	75.53	19.76	3675.95	378.002	1789269	53.0564	62407	83.09	5.58827	140	1481	148
	Yichun	2014	607	8	0	1	0	121.975	2560255	20885	23.48	34.9	143.5	133	1029241	18.38	1060	41.82	0.156261	5	68	134
	Jiamusi	2014	608	8	0	1	1	241.365	7659799	32864	22.81	44.68	601.63	1942.26	1875138	17.7677	44716	33.79	0.659813	19	449	35
	Qitaihe	2014	609	8	0	1	0	88.2247	2142590	25123	40.69	44.73	2.4352	17.6573	620773	12.6236	2337	21.6	0.132538	5	129	44
	Mudanjiang	2014	610	8	0	1	1	263.546	12640168	42792	37.19	46.68	5013.48	6988.92	2392674	26.38	48091	178.17	1.00839	33	438	169
	Heihe	2014	611	8	0	1	0	169.71	4213621	24731	16.09	35.84	237.99	1544.55	1413360	31.3432	11348	81.79	0.305578	11	237	70
	Suihua	2014	612	8	0	1	1	553.197	11902452	21467	26.8	33.35	181.63	137.21	2902292	27.9641	10105	83.15	0.948125	18	254	56
Shanghai	Shanghai	2014	3	9	1	0	1	1438.69	235677000	97370	34.66	64.82	256345	210277	49234377	730.46	506644	26229.1	356.346	11372	29487	7941
Jiangsu	Nanjing	2014	701	10	1	0	1	648.721	88207500	107545	41.08	56.49	24593.1	32627.7	9212047	230	805338	4471.52	123.042	5284	11302	5490
	Wuxi	2014	702	10	1	0	1	477.14	82053100	126389	49.92	48.4	29938.9	44231.1	7480571	123.49	114240	3547.43	63.9208	2712	14406	10376
	Xuzhou	2014	703	10	1	0	1	1023.52	49639100	57655	45.25	45.21	1311.84	4676.57	6618386	107.71	137239	1748.27	11.5602	636	4724	3638
	Changzhou	2014	704	10	1	0	1	368.641	49018700	104423	49.13	48.05	7425.93	21384.3	4349289	71.74	108557	2170.44	33.0981	1669	11069	4493
	Suzhou	2014	705	10	1	0	1	661.077	137608900	129925	50.09	48.43	130128	181178	13048293	315.42	209479	7579.88	103.708	5104	30633	16289
	Nantong	2014	706	10	1	0	1	767.63	56526900	77457	49.75	44.24	9166.99	22480.1	6495797	221.27	80895	2178.79	18.7523	881	5331	5222
	Lianyungang	2014	707	10	1	0	1	526.52	19658900	44277	45.26	41.42	3674.68	4355.23	3759482	48.22	38119	1003.69	7.29393	275	961	4873
	Huaian	2014	708	10	1	0	0	560.25	24553900	50736	44.23	44.08	945.65	3161.34	4316544	74.27	67289	1061.74	6.20301	323	2107	4148
	Yancheng	2014	709	10	1	0	1	828.54	38356200	53115	46.47	40.77	3122.68	4394.37	6032064	87.32	56080	2363.13	6.38741	257	2399	1769
	Yangzhou	2014	710	10	1	0	0	461.34	36979100	82654	51	42.86	2330.49	7681.86	3677273	113.28	80955	1130.31	11.3379	424	3539	6958
	Zhenjiang	2014	711	10	1	0	1	272.07	32524400	102652	50.15	46.12	3704.93	6601.86	3118458	50.73	84214	1187.14	22.2549	1242	4327	6495
	Taizhou	2014	712	10	1	0	1	508.507	33708900	72706	50.36	43.44	4714.86	6177.84	3712131	107.26	49305	765.15	8.58278	339	4426	4088
	Suqian	2014	713	10	1	0	1	580.74	19306800	39963	48.34	38.9	815.161	2939.59	3455899	51.68	17616	982.2	1.47562	78	1469	2189
Zhejiang	Hangzhou	2014	801	11	1	0	1	715.76	92061633	103813	41.77	55.25	18832	49166	9611771	293.442	474700	5240.82	141.326	5524	17584	9628
	Ningbo	2014	802	11	1	0	1	583.78	76102816	98362	52.3	44.07	31595	73109	10008563	171.706	150854	4282.12	56.9379	2755	21148	18491
	Wenzhou	2014	803	11	1	0	1	813.69	43030460	47118	47.17	50.09	2230.68	18551.2	4889810	104.691	81612	1130.33	20.7912	924	15098	7676
	Jiaxing	2014	804	11	1	0	0	348.14	33526045	73458	54.1	41.58	10083	23651	3349028	80.0755	65722	1408.7	11.9403	547	9018	7482
	Huzhou	2014	805	11	1	0	0	263.784	19559985	66917	51.08	42.77	1180	8806	2245670	49.4286	26988	698.14	12.4847	665	6371	5294
	Shaoxing	2014	806	11	1	0	1	443.036	42658839	86136	51.89	43.56	4932	29751	3464437	139.737	80348	1845.55	19.19	884	7565	8026
	Jinhua	2014	807	11	1	0	1	475.07	32082030	59056	47.02	48.67	1820	39671	3528648	96.0001	86725	1338.38	12.6113	499	5694	8676
	Quzhou	2014	808	11	1	0	0	255.67	11150977	43740	50.12	42.47	1563	2885	1919400	20.8262	13664	585.57	3.43	177	1964	620
	Zhoushan	2014	809	11	1	0	0	97.4892	10152567	88746	41.89	48.17	6559	5776	1881904	45.2	22731	447.63	3.67768	264	1462	236
	Taizhou	2014	810	11	1	0	0	597.1	33873783	56208	46.61	47.02	2728	19351	3714666	107.431	32631	980.99	19.1237	782	7995	6607
	Lishui	2014	811	11	1	0	0	265.652	10517517	49459	48.07	43.51	271	2637	2172733	17.7828	39738	460.7	2.50617	150	2088	1431
Anhui	Hefei	2014	901	12	0	1	1	712.805	51805600	67689	55.25	39.88	7572.62	12514.1	6987901	145.012	497305	2905.29	35.3106	1861	8707	1654
	Wuhu	2014	902	12	0	1	1	384.514	23095488	64039	63.91	30.98	1472.37	4974.28	3469186	43.9035	126455	3428.71	16.3349	791	6475	1298
	Bengbu	2014	903	12	0	1	1	371.096	11511949	35542	51.9	32.6	457.52	1622.8	2085574	27.2903	61033	762.45	7.59569	536	1989	628
	Huainan	2014	904	12	0	1	1	243.345	7893187	33361	57.42	33.78	90.32	356.63	1459783	32.5874	79193	233.49	2.78314	239	1642	38
	Maanshan	2014	905	12	0	1	0	227.731	13331200	60091	62.34	31.88	1726.27	1245.58	1824561	23.1329	54157	574.83	5.94619	384	2450	170
	Huaibei	2014	906	12	0	1	1	215.297	7596370	35324	63.42	28.95	28.5	519.58	1160077	27.5412	34736	166.53	1.73092	124	1191	76
	Tongling	2014	907	12	0	1	1	73.7792	7163100	97193	71.26	26.98	4382.15	856.58	1052923	15.6911	33971	739.24	2.12942	143	1214	58
	Anqing	2014	908	12	0	1	0	620.879	15443170	28808	52.76	33.49	308.35	1948.64	2994597	35.3842	41794	619.02	1.56674	68	1996	268
	Huangshan	2014	909	12	0	1	1	147.689	5071697	37306	46.17	43.06	98.58	819.5	1494172	11.4072	20952	357.77	1.43616	84	622	72
	Chuzhou	2014	910	12	0	1	0	449.611	12144000	30562	53.62	28.75	689.07	1515.23	2688462	22.9535	46548	466.85	2.61914	247	1990	703
	Fuyang	2014	911	12	0	1	1	1051.42	11889663	15303	42.44	34.26	157.35	1452.77	3533451	31.6194	34840	169.27	2.32677	208	792	214
	Suzhou	2014	912	12	0	1	0	642.32	11405288	20895	41.94	35.29	77.04	574.19	2472835	31.9076	19887	224.36	0.792368	44	666	248
	Luan	2014	913	12	0	1	1	720.506	10958100	19211	47.47	32.89	23.71	663.11	3216049	23.176	41229	315.24	1.68939	117	1548	438
	Haozhou	2014	914	12	0	1	0	634.351	8836299	17769	39.46	38.53	46.07	323.13	2292171	22.9971	11932	144.18	1.28221	80	598	204
	Chizhou	2014	915	12	0	1	0	160.635	5171690	36267	47.14	39.6	152.11	259.82	1388229	10.8932	21024	170.75	0.975003	56	893	205
	Xuancheng	2014	916	12	0	1	1	279.844	9176300	35726	51.4	35.75	102.64	1587.54	2224992	16.2805	5726	768.79	2.30775	109	2272	137
Fujian	Fuzhou	2014	1001	13	1	0	1	674.944	51691647	69995	45.5	46.45	13424.7	21238.5	5748081	149.169	320844	932.78	29.4879	1323	3792	1326
	Xiamen	2014	1002	13	1	0	0	203.439	32735772	86832	44.61	54.67	30388.3	53164.8	5482525	133.907	158346	1738.78	23.8865	967	5412	2194
	Putian	2014	1003	13	1	0	1	341.213	15020721	52890	57.7	34.98	1930.13	3311.82	1579085	49.0567	20644	350.31	1.06865	47	521	1745
	Sanming	2014	1004	13	1	0	0	284.01	16212064	64590	52.49	32.41	264.77	1778.15	1988757	24.0791	24318	395.32	1.242	44	557	844
	Quanzhou	2014	1005	13	1	0	1	716.216	57333576	68254	61.98	35.02	12672	18178	4767231	157.142	122159	1057.43	9.08549	511	5715	4883
	Zhangzhou	2014	1006	13	1	0	0	497.41	25063612	50685	49.77	36.24	3192.78	8131.6	2745041	52.9392	69525	440.54	2.90635	135	1474	1127
	Nanping	2014	1007	13	1	0	1	319.19	12325593	47044	44.11	33.86	130.62	1465.14	1903858	24.5132	23664	191.73	1.65641	79	596	532
	Longyan	2014	1008	13	1	0	0	307.14	16212107	62716	54.05	34.37	1548.32	2414.64	2050747	30.353	17146	481.7	2.24391	110	1138	461
	Ningde	2014	1009	13	1	0	0	352.239	13760938	48369	51.28	31.41	336.63	3679.13	1999031	29.6856	9868	129.63	1.92562	102	797	350
Jiangxi	Nanchang	2014	1101	14	0	1	1	517.7	36679635	70373	54.99	40.57	3805	8417.44	4731561	122.098	554360	790.45	12.8455	541	2696	1014
	Jingdezhen	2014	1102	14	0	1	0	167.8	7382137	45438	58.1	34.42	25.83	758.18	1495692	20.0728	26164	113.91	1.32364	62	179	245
	Pingxiang	2014	1103	14	0	1	1	198.2	8649524	45867	58.96	34.28	24.45	1462.2	1565483	20.1976	11252	299.69	0.810548	30	197	116
	Jiujiang	2014	1104	14	0	1	1	513.1	17799599	37097	55.34	36.98	1125.16	4642.39	3835284	45.4424	83172	474.98	1.06655	38	515	465
	Xinyu	2014	1105	14	0	1	1	122.3	9002683	77730	57.84	36.15	781.61	1264.25	1317360	14.07	32495	188.18	0.693344	38	289	352
	Yingtan	2014	1106	14	0	1	0	126.9	6069809	53011	61.99	30.17	3237.32	887.41	1149741	13.91	6038	230.41	0.497992	12	473	48
	Ganzhou	2014	1107	14	0	1	0	954.21	18435921	21708	45.75	38.92	700.38	3199.91	5362745	55.3091	87434	609.93	1.37309	78	779	1112
	Jian	2014	1108	14	0	1	0	526.7	12421109	25486	51.07	32.51	406.16	4020.13	3086929	35.9557	19037	656.37	0.661656	30	503	478
	Yichun	2014	1109	14	0	1	1	595.6	15229911	27764	54.14	31.14	155.71	2226.94	3467136	43.2149	44718	604.3	2.03263	98	618	405
	Fuzhou	2014	1110	14	0	1	0	427.5	10367713	26119	51.59	31.65	14.61	1539.56	2557888	38.2445	28728	312.91	1.137	70	481	293
	Shangrao	2014	1111	14	0	1	1	773.09	15502360	23221	50.25	35.99	429.28	3606.92	3846056	45.0307	24444	420.41	0.7322	20	331	327
Shandong	Jinan	2014	1201	15	1	0	1	621.61	57705966	82052	39.19	55.78	4429.5	6059.17	5714138	142.265	700394	959.83	53.038	2593	7953	874
	Qingdao	2014	1202	15	1	0	1	780.6	86921000	96524	44.76	51.22	34111.4	45777	10747138	150.114	313486	2701.33	48.5604	2727	9150	1670
	Zibo	2014	1203	15	1	0	0	428.02	40297668	87531	55.77	40.75	3340.93	5598.43	3425263	91.3787	95870	825.9	18.0979	667	3094	730
	Zaozhuang	2014	1204	15	1	0	0	401.33	19801306	51890	54.33	38.21	286.68	1153.73	2172070	47.8246	25492	189.73	2.48351	142	1173	293
	Dongying	2014	1205	15	1	0	1	189.1	34304900	163982	66.6	30.02	7161.19	6094.88	2413559	47.83	27213	528.83	5.29698	159	2579	168
	Yantai	2014	1206	15	1	0	1	653.41	60020788	85795	52.98	39.91	23348.2	29403.6	5748633	109.721	173193	1664.19	16.5242	673	3128	471
	Weifang	2014	1207	15	1	0	1	888.3	47860000	51826	50.81	39.66	5457.43	12329	5277579	86.15	140591	1337.97	12.1514	762	6122	1213
	Jining	2014	1208	15	1	0	1	860.1	38000607	46213	49.07	39.58	1962.4	3269.13	4668653	91.4694	95491	806.87	6.11698	328	3665	333
	Taian	2014	1209	15	1	0	1	562.3	30021852	53853	47.63	43.7	1242.46	1731.08	2857756	76.3568	105210	395.37	5.07594	233	2050	194
	Weihai	2014	1210	15	1	0	1	254.8	27903400	99392	48.56	44.01	5215.11	11372.2	2805973	56.3642	64338	967.46	8.33746	528	1677	539
	Weihai	2014	1211	15	1	0	0	293.92	16118700	56349	50.37	40.99	29980.4	4788.65	1677685	31.0572	25632	200.52	2.33284	169	1179	101
	Linyi	2014	1213	15	1	0	0	1113.2	35698000	35032	46.19	44.26	5096.46	5694.08	4550709	94.9619	65209	460	9.79675	486	1423	944
	Dezhou	2014	1214	15	1	0	1	583.2	25960800	45641	50.31	39.26	1280.26	2227.17	2752649	57.236	43116	420.81	3.20752	154	1770	435
	Liaocheng	2014	1215	15	1	0	0	612.1	25164000	42482	51.86	36.05	3367.9	2385.53	2859605	47.91	41991	368.87	4.59761	214	1279	189
	Binzhou	2014	1216	15	1	0	0	386.65	22767060	59557	50.3	40.43	3417.46	3781.69	2697848	51.5765	49447	536.97	3.60589	254	1829	170
	Heze	2014	1217	15	1	0	0	990.6	22221900	26446	53.58	34.69	1364.57	2157.59	3434842	50.2962	36520	403.13	2.91925	106	1343	282
Henan	Zhengzhou	2014	1301	16	0	1	1	760	67769890	72991	51.46	46.37	19773.8	26657.1	9185111	197.36	783240	1449.42	28.8295	1272	7681	2833
	Kaifeng	2014	1302	16	0	1	0	553.8	14920564	32454	45.44	35.45	82.29	357.76	2231528	47.3007	120078	243.47	1.83445	68	433	95
	Luoyang	2014	1303	16	0	1	1	696.23	32845734	49417	51.07	41.87	32.5	1438	4129882	72.69	124241	847.21	16.9349	875	3325	379
	Pingdingshan	2014	1304	16	0	1	1	541	16371717	33014	53.72	36.08	99.47	558.08	2415349	57.247	56458	280.9	2.67355	136	862	162
	Anyang	2014	1305	16	0	1	0	579	17918143	35210	52.36	36.19	554	433	2342817	58.8928	67227	419	2.411	107	809	155
	Hebi	2014	1306	16	0	1	1	162.11	6821975	42550	67.37	23.33	55.67	266.57	940582	23.5423	11370	101.41	0.823349	21	306	21
	Xinxiang	2014	1307	16	0	1	0	603.67	19179974	33699	56.6	31.55	310	900	2795059	72.389	143053	399.64	4.13495	194	2078	253
	Jiaozuo	2014	1308	16	0	1	0	368.49	18443139	52421	61.8	30.78	751	1713	1924798	49.3738	93824	413.04	3.87673	202	1350	299
	Puyang	2014	1309	16	0	1	0	389.93	12536056	34895	57.89	29.7	72	682	1819485	40.9029	8110	231.6	2.24093	62	597	120
	Xuchang	2014	1310	16	0	1	1	487.1	20872312	48471	60.76	30.39	256	2020	2211765	45.48	34647	418.65	2.30632	76	1307	455
	Luohe	2014	1311	16	0	1	1	277	9411601	36671	63.71	24.7	254.12	521.7	1359360	30.9467	25646	112.4	0.881022	37	262	123
	Sanmenxia	2014	1312	16	0	1	1	227.79	12400597	55259	62.52	28.5	119.4	119.08	1656362	28.5323	12767	286.69	0.942993	39	430	41
	Nanyang	2014	1313	16	0	1	0	1177	26755709	26651	46.5	35.98	503	1432	4513635	93.9096	70399	662.41	4.8737	177	1283	295
	Shangqiu	2014	1314	16	0	1	0	905	16976370	23359	43.33	34.6	56.21	284.33	3520995	62.4606	77593	228.43	0.89275	45	463	201
	Xinyang	2014	1315	16	0	1	0	864.8	17573375	27490	41.54	33.43	352.41	403.79	3353735	62.1529	76776	201.83	0.766599	31	251	235
	Zhoukou	2014	1316	16	0	1	0	1136.35	19920815	22651	51.52	25.42	78.94	713.29	3825196	68.93	34815	277.69	1.05891	33	238	147
	Zhumadian	2014	1317	16	0	1	0	901	16912964	24461	41.32	35.19	74.84	325.77	3476740	69.08	33211	358.76	1.11507	44	356	225
Hubei	Wuhan	2014	1401	17	0	1	1	827.312	100694800	98000	47.53	49	12638	13791	11751039	202.344	962106	5689.56	88.2706	3774	10422	1526
	Huangshi	2014	1402	17	0	1	0	265.14	12185600	49796	59.37	32.01	1408.15	1447.25	1671428	33.37	36944	198.78	1.72897	70	598	104
	Shiyan	2014	1403	17	0	1	0	346.97	12008200	35604	50.81	36.6	24.32	541.35	2581674	62.4	49675	358.35	1.52718	56	897	106
	Yichang	2014	1404	17	0	1	1	400.4	31322100	76369	59.31	29.47	441.1	2255.59	4428178	87.78	59173	670.86	5.86199	260	1816	150
	Xiangyang	2014	1405	17	0	1	1	595.5	31292600	55924	57.67	29.5	227.295	1738.82	4379283	96.346	52559	1878.76	2.42815	110	1279	207
	Ezhou	2014	1406	17	0	1	0	110.18	6866400	64851	59.3	28.88	314.78	203.82	756147	20.8196	14800	58.64	0.627846	16	173	26
	Jingmen	2014	1407	17	0	1	0	300.29	13105900	45378	53.91	30.98	199.28	767.94	1789572	38.2962	20409	282.54	0.976021	44	607	117
	Xiaogan	2014	1408	17	0	1	0	525.72	13547200	27891	49.04	32.35	257.01	938.96	2531799	80.6182	39230	346.71	2.27378	123	710	292
	Jingzhou	2014	1409	17	0	1	0	658.45	14804900	25774	44.55	32.01	354.9	1296.49	2762949	43.2695	111829	387.87	2.22629	88	652	250
	Huanggang	2014	1410	17	0	1	1	741.43	14591500	23128	40.17	35.36	77.72	534.12	3454008	65.66	46365	551.51	1.14461	55	615	209
	Xianning	2014	1411	17	0	1	1	296.5	9642500	38770	49.43	32.73	69.9	397.15	1780757	23.4783	40191	245.83	0.782158	37	286	149
	Suizhou	2014	1412	17	0	1	0	257.1	7234500	33156	48.46	33.56	156.05	1274.49	1037058	14.416	6150	153.02	0.415979	17	261	107
Hunan	Changsha	2014	1501	18	0	1	1	671.412	78248074	107683	54.2	41.81	3803.67	8762.7	8023838	131.797	547514	2245.7	71.3641	2717	7021	1380
	Zhuzhou	2014	1502	18	0	1	1	396.09	21610147	54741	59.24	33.04	970.81	1828.36	2920256	45.2964	89289	439.09	10.33	403	1848	885
	Xiangtan	2014	1503	18	0	1	1	291.5	15705611	55968	56.98	34.88	1020.98	1259.53	2036005	49.93	122716	257.78	5.37268	223	1209	375
	Hengyang	2014	1504	18	0	1	0	791.5	23965488	32934	46.73	38.28	987.73	1955.68	4129846	56.4042	105260	197.03	2.52918	113	967	386
	Shaoyang	2014	1505	18	0	1	0	818.98	12616104	17498	38.16	40.31	121.84	719.65	3463587	39.08	27553	121.45	0.870133	28	421	483
	Yueyang	2014	1506	18	0	1	1	563.3	26693384	47862	53.87	35.33	250.2	541.651	3161715	52.04	48701	353.61	3.84994	118	639	489
	Changde	2014	1507	18	0	1	1	608.7	25141545	43215	47.65	38.91	227.65	530.002	3627711	42.14	41761	228.84	2.46138	105	714	212
	Zhangjiajie	2014	1508	18	0	1	0	172.12	4100187	27051	24.31	64.09	6.31	83.8728	1168432	9.2001	11920	37.06	0.564943	29	81	42
	Yiyang	2014	1509	18	0	1	0	483.2	12531471	28596	44.03	37.48	52.26	529.511	2366168	28.7432	31568	207.71	1.61857	63	547	361
	Chenzhou	2014	1510	18	0	1	1	518.83	18725768	39999	56.78	33.67	2171.12	2381.68	3515722	36.5361	23942	446	1.7335	82	392	438
	Yongzhou	2014	1511	18	0	1	0	630.94	13014528	24295	37.73	40.59	186.71	749.795	3039653	32.65	24916	171.86	1.56905	93	449	406
	Huaihua	2014	1512	18	0	1	0	525.5	11812366	24368	43.66	41.85	6.87	98.7282	2809030	28.446	36614	123.69	1.18202	29	199	188
	Loudi	2014	1513	18	0	1	0	444.88	12108581	31509	53.5	32.03	1192.56	353.41	2038290	30.3096	28316	94.34	1.32801	41	544	293
Guangdong	Guangzhou	2014	1601	19	1	0	1	842.417	167068719	128478	33.47	65.23	57876.5	72713.3	14362226	326.398	1019291	5632.12	114.203	4546	13004	9920
	Shaoguan	2014	1602	19	1	0	0	329.13	11134897	38386	40.56	46.82	1132.94	1219.52	1971822	35.03	36768	242.33	1.67326	55	700	795
	Shenzhen	2014	1603	19	1	0	1	332.21	160018207	149495	42.57	57.39	203379	284362	21661400	458.476	87674	9457.07	473.499	12004	24008	15995
	Zhuhai	2014	1604	19	1	0	1	110.223	18672129	116537	50.27	47.37	25944.3	29015.2	2758953	75.2804	132000	1251.85	14.7915	587	4054	1431
	Shantou	2014	1605	19	1	0	0	546.57	17165113	31201	52.64	42.01	2594.37	6965.67	2137239	55.0363	9845	209.77	6.58886	227	1363	4804
	Foshan	2014	1606	19	1	0	1	385.608	74415994	101617	61.84	36.36	22097.5	46720	5250119	173.574	46706	1537.6	31.7914	1099	10998	9426
	Jiangmen	2014	1607	19	1	0	0	393.387	20827636	46237	49.05	42.88	5286.61	15087	2360956	59.9186	38722	515.32	7.99273	301	2102	3001
	Zhanjiang	2014	1608	19	1	0	0	818.998	22589897	31420	39.58	41.41	3374.64	2941.13	2795321	51.6774	76448	144.16	2.90121	116	471	640
	Maoming	2014	1609	19	1	0	0	772.38	23490313	38951	41.5	43	398.38	983.18	2632379	44.8729	33600	68	0.984798	56	451	660
	Zhaoqing	2014	1610	19	1	0	1	433.733	18450647	45795	50.01	35.24	3224.73	4617	2417130	41.7534	75810	404.31	2.89709	150	842	397
	Huizhou	2014	1611	19	1	0	0	348.52	30003674	63657	56.56	38.74	23081	36331.2	3729722	91.8445	30183	1976.44	8.72348	532	3376	3086
	Meihzou	2014	1612	19	1	0	0	528.64	8858389	20529	37.31	42.97	294.67	1887.31	2700192	29.4472	23519	150.46	1.81746	80	826	463
	Shanwei	2014	1613	19	1	0	0	359.09	7169931	23928	46.47	38.21	2115.95	1831.53	1248517	24.0471	5095	112.76	0.569255	15	186	247
	Heyuan	2014	1614	19	1	0	0	365.289	7689506	25208	47.08	41.53	1306	2648.94	2106054	26.1987	12686	425.67	0.439124	19	302	214
	Yangjiang	2014	1615	19	1	0	0	289.426	11685491	46938	48.03	35.45	366.51	2321.07	1236039	24.4625	8956	115.68	0.418186	6	286	829
	Qingyuan	2014	1616	19	1	0	0	412.26	11977408	31477	41.17	44.17	2008.65	2391.05	2139856	32.4858	14072	237.48	0.937148	52	262	280
	Dongguan	2014	1617	19	1	0	1	191.39	58813173	70605	47.51	52.14	65461.3	97069.2	4576816	238.746	69866	1410.31	31.0277	1622	10234	7965
	Zhongshan	2014	1618	19	1	0	1	156.058	28230069	88682	55.29	42.34	9081	27882	2612636	89.4564	39964	1286.94	11.29	488	4926	8996
	Chaozhou	2014	1619	19	1	0	0	268.79	8502208	31302	54.83	38.02	571.89	2850.44	1050911	20.5844	17210	53.95	2.14253	111	395	2253
	Jieyang	2014	1620	19	1	0	0	694.16	17804442	29600	61.67	29.5	380.93	5081.33	1874139	40.9982	12242	58.41	1.85304	58	394	1614
	Yunfu	2014	1621	19	1	0	0	294.22	6640048	27252	44.11	34.76	574.19	1224.47	1331430	22.3606	10748	188.38	0.515488	27	159	282
Guangxi	Nanning	2014	1701	20	1	0	1	729.657	31482973	43303	39.75	48.51	2197.08	2617.02	4657759	95.8485	356236	724.61	11.1981	726	1471	322
	Liuzhou	2014	1702	20	1	0	1	377.936	22085074	57049	59.43	33.45	1466.28	801.97	2616050	60.5638	69018	416.7	4.4109	293	1372	170
	Guilin	2014	1703	20	1	0	1	526.477	18270531	37288	47.35	34.97	171.01	772.25	3119982	43.3886	186725	456.41	7.92933	383	948	251
	Wuzhou	2014	1704	20	1	0	0	340.267	10648152	31293	60.67	28.1	741.71	507.77	1890315	19.39	14240	252.04	1.12328	71	252	135
	Beihai	2014	1705	20	1	0	0	169.305	8560135	53603	53.1	29.22	1748.4	1751.76	1049674	14.41	21800	266.67	1.07168	45	108	52
	Fangchenggang	2014	1706	20	1	0	0	94.243	5889380	65184	57.79	30.18	3963.44	1505.22	998322	9.6541	3352	144.88	0.31296	51	114	9
	Qinzhou	2014	1707	20	1	0	0	402.004	8549638	26971	39.64	37.68	3323.34	2011.12	1419947	20.27	17749	160.41	0.703179	54	149	38
	Guigang	2014	1708	20	1	0	1	543.173	8053951	19004	40.42	39.62	119	187.03	1471404	18.6694	0	107.02	0.44152	19	115	173
	Yulin	2014	1709	20	1	0	0	707.947	13417462	23784	44.1	37.36	164.58	322.24	2336486	34.7201	17418	199.88	1.1898	65	906	161
	Baise	2014	1710	20	1	0	0	412.024	9179154	25806	53.38	29.33	197.92	530.59	2611288	20.8209	27648	327.3	0.584118	29	92	44
	Hezhou	2014	1711	20	1	0	0	238.053	4483807	22345	42.83	35.32	99.55	73.51	1183208	10.17	10049	151.83	0.75033	42	60	68
	Hechi	2014	1712	20	1	0	0	419.852	6013922	17474	34.13	43.04	456.385	22.9051	2261880	19.3782	15174	196.44	0.442549	35	135	39
	Laibin	2014	1713	20	1	0	0	266.378	5512357	25563	41.4	34.39	59.89	46.99	1292944	13.5877	7267	164.64	0.286208	26	69	13
	Chongzuo	2014	1714	20	1	0	0	248.176	6497236	31944	42.7	34.61	1514	13180	1555622	13.6039	38886	167.3	0.156323	22	46	25
Hainan	Haikou	2014	1801	21	1	0	0	165.306	10917021	49943	19.92	74.85	2170	1230	1509200	51.2765	180565	104.06	8.05769	261	558	119
	Sanya	2014	1802	21	1	0	0	58.5564	4022558	54584	21.27	65.01	20.57	20.21	1048646	12.0078	45718	323.12	0.184394	6	47	203
Chongqing	Chongqing	2014	4	22	0	0	1	3375.2	142626000	47850	45.78	46.78	32040.9	63409.3	33043884	954.34	740534	3816.47	57.9162	2324	15202	6006
Sichuan	Chengdu	2014	1901	23	0	0	1	1210.74	100565926	70019	44.83	51.62	21987	33810	13400037	272.764	729338	2535.9	88.4195	3946	13918	13387
	Zigong	2014	1902	23	0	0	0	330.015	10734046	39145	59.27	29.39	362.49	309.02	1473005	22.4681	44011	322.28	2.60009	124	582	226
	Panzhihua	2014	1903	23	0	0	0	111.88	8708501	70646	73.19	23.47	130.96	170.32	1211774	24.5165	29085	204.89	5.21704	210	639	153
	Luzhou	2014	1904	23	0	0	0	508.88	12597311	29655	60.25	27.06	25.35	250.3	2813002	37.0196	44684	254.54	1.90685	83	369	309
	Deyang	2014	1905	23	0	0	0	392.51	15156490	43091	59.7	27.15	782	3101.7	1970901	34.6902	67148	361.92	4.61421	168	1160	349
	Mianyang	2014	1906	23	0	0	1	548.8	15798910	33558	50.97	33.35	845.45	2072.34	2946402	51.4331	119261	766.37	8.46413	398	1630	903
	Guangyuan	2014	1907	23	0	0	0	310.135	5661920	22117	47.67	35.4	4.65	416.35	1923836	16.7918	14656	124.37	0.561676	25	225	56
	Suining	2014	1908	23	0	0	1	380.38	8095540	24691	55.5	27.3	209.63	420.14	1560932	20.7802	14012	77.73	1.01539	48	766	141
	Neijiang	2014	1909	23	0	0	0	425.957	11567723	31024	61.47	22.75	37.17	277.78	1674815	30.7889	26661	89.42	0.639272	36	304	160
	Leshan	2014	1910	23	0	0	0	355.738	12075899	37125	59.65	29.16	270.69	839.71	2154123	26.26	48704	183.74	1.92963	70	483	121
	Nanchong	2014	1911	23	0	0	0	759.02	14320202	22639	50.5	27.85	5.47	275.41	3446815	43.31	70068	123.03	0.985639	57	262	405
	Meishan	2014	1912	23	0	0	0	353.02	9448913	31664	56.59	27.6	123.46	208.66	1819615	20.1382	23261	76.2	1.43294	52	390	110
	Yibin	2014	1913	23	0	0	0	554.291	14438115	32318	59.48	26.19	282.96	606.93	2775160	35.738	24531	304.68	2.49082	96	586	311
	Guangan	2014	1914	23	0	0	0	471.7	9196124	28489	52.51	30.56	31.77	1076.57	1872039	13.9067	8590	77.34	0.297228	16	228	97
	Dazhou	2014	1915	23	0	0	0	688.13	13478324	24411	52.35	27.06	50.84	274.39	2873607	31.9784	22210	145.24	0.512949	34	278	225
	Yaan	2014	1916	23	0	0	1	157.183	4624143	30052	57.13	28.47	7.14	69.82	3121494	11.0555	44273	337.33	1.44321	72	337	79
	Bazhong	2014	1917	23	0	0	0	383.097	4566596	13756	46.04	36.3	20	166.8	2049081	28.3123	811	63.6	0.22306	9	82	132
	Ziyang	2014	1918	23	0	0	0	507.255	11956020	33592	55.99	23.78	158.04	248.75	1886782	26.1244	2302	178.64	0.600136	52	399	159
Guizhou	Guiyang	2014	2001	24	0	0	1	382.91	24972691	55018	39.11	56.57	570	7272	4486298	103.865	359318	1237.54	19.5912	649	2582	426
	Liupanshui	2014	2002	24	0	0	1	328.34	10427300	36228	54.38	38.35	572.92	257.79	2247939	24.5052	10220	134.76	0.399938	24	137	77
	Zunyi	2014	2003	24	0	0	1	787.034	18743600	30484	45.92	39.81	53.47	406.6	3963236	43.33	67048	354.8	2.7051	113	1084	758
	Anshun	2014	2004	24	0	0	0	289.979	5200600	22569	36.47	48.42	10.65	137.26	1728224	17.2146	13134	121.98	1.34919	86	221	506
	Bijie	2014	2005	24	0	0	1	880.8	12667000	19369	41.27	38.77	100	510	3607689	31.8085	13405	159	0.483774	45	100	272
	Tongren	2014	2006	24	0	0	1	432.28	6477345	20826	29.85	47.04	1	142	2564829	19.1617	23763	154	0.314533	17	190	244
Yunnan	Kunming	2014	2101	25	0	0	1	550.5	37129943	56236	41.44	53.67	6176.68	11593.9	5936558	121.61	409933	1257.16	26.387	1054	3359	512
	Qujing	2014	2102	25	0	0	0	646.46	16494046	27529	50.89	30.3	8	439	3341711	51.46	24356	201.72	1.01247	44	298	58
	Yuxi	2014	2103	25	0	0	0	216	11847251	50511	59.63	30	55.9	912.97	2073136	27.54	18442	251.75	2.75177	91	474	96
	Baoshan	2014	2104	25	0	0	0	258.8	5009758	19566	34.99	37.38	161.13	107.69	1642377	18.1921	11671	77.07	0.372785	16	61	36
	Zhaotong	2014	2105	25	0	0	0	594.4	6703372	12480	48.64	30.75	1.79	61.7	3308880	22.4	7576	94.43	0.309291	16	77	45
	Lijiang	2014	2106	25	0	0	0	121.2	2618385	20663	43.06	40.06	0.44	85.64	1280294	10.7817	23732	79.6	0.400936	17	56	84
	Puer	2014	2107	25	0	0	0	253.8	4769455	18422	35.19	35.97	473.08	288.71	2243561	17.48	9750	122.14	0.395664	25	56	30
	Lincang	2014	2108	25	0	0	0	237.8	4651215	18710	42.73	26.58	283.58	410.4	1944478	15.6382	5295	62.26	0.241736	2	40	28
Xizang	Lasa	2014	2201	26	0	0	1	52.731	3474500	56617	36.77	59.51	80.73	1995.56	7158535	46.8674	24936	322.49	0.997562	34	35	46
Shaanxi	Xian	2014	2301	27	0	0	0	815.295	54926400	63794	39.96	56.14	12982.2	11960	8195366	199.41	766373	1348.66	88.503	4320	11782	1007
	Tongchuan	2014	2302	27	0	0	0	84.0529	3253630	38552	62.97	30.08	0.014	22.21	829030	12.16	2415	49.26	0.0693561	3	25	131
	Baoji	2014	2303	27	0	0	1	383.839	16429000	43824	64.01	26.17	182.7	670.86	2356018	40.23	32731	241.72	2.83614	131	680	219
	Xianyang	2014	2304	27	0	0	1	526.683	20773400	41971	58.72	25.79	115.72	460.32	2722712	54.529	121895	129.36	5.43625	131	735	327
	Weinan	2014	2305	27	0	0	1	561.428	14237500	26675	52.77	32.68	36.75	193.9	2934111	46.902	15000	254.59	1.81956	122	351	197
	Yanan	2014	2306	27	0	0	1	234.336	13860940	62714	69.9	21.9	0	116.22	3104128	34.8333	25786	236.11	0.411716	17	185	63
	Hanzhong	2014	2307	27	0	0	0	384.131	9910500	28908	46.21	35.23	29.9	73.85	2340003	30.87	42310	146.59	1.03552	50	717	135
	Yulin	2014	2308	27	0	0	0	373.841	29205800	86482	67.34	27.69	6.2	41.51	4233196	42.11	16644	522.37	0.485897	17	345	99
	Ankang	2014	2309	27	0	0	0	306.207	6894370	26117	55.12	31.39	0	35.38	2047359	17.6259	20894	60.6	0.359652	9	84	128
	Shangluo	2014	2310	27	0	0	0	251.745	5762670	24538	52	32.24	67.54	298.19	1632381	21.95	17165	74.5	0.285889	10	67	81
Gansu	Lanzhou	2014	2401	28	0	0	1	321.64	20009389	54771	41.22	56.15	553	4007	2801041	67.11	414182	316.18	15.4267	576	1319	157
	Jiayuguan	2014	2402	28	0	0	0	20.1723	2430618	101955	69.8	28.57	267.97	59.69	220571	6.9892	2867	19.3	0.0983879	7	233	2
	jinchang	2014	2403	28	0	0	1	45.616	2561027	54565	66.17	27.13	1650.28	308.22	503214	11.2888	2943	32.44	0.781837	31	334	10
	Baiyin	2014	2404	28	0	0	1	177.9	4476423	26174	50.4	36.97	594.18	143.95	1149439	18.0923	2641	83.01	0.86544	65	344	33
	Tianshui	2014	2405	28	0	0	0	364.5	5228228	15852	35.55	47.15	121	251	1793196	22.7899	38047	110.75	0.911102	23	255	92
	Wuwei	2014	2406	28	0	0	0	188.9	4059679	22406	42.59	34.09	7.55	39.68	1507620	13.2789	19457	46.91	0.296402	21	105	126
	Zhangye	2014	2407	28	0	0	0	129.7	3617771	29852	33.04	42.37	0.11	23.16	1078852	13.5489	20139	73.82	0.517954	24	121	46
	Pingliang	2014	2408	28	0	0	0	233.7	3505533	16776	35.96	39.87	0.626	27.7	1378902	18.26	5917	56.36	0.151925	6	65	51
	Jiuquan	2014	2409	28	0	0	1	101.804	6105496	55000	47.84	40.49	6.564	69.647	1049846	14.9764	7797	116.77	0.211682	7	261	53
	Qingyang	2014	2410	28	0	0	0	265.5	6688607	30087	59.77	28.61	0	72.69	1856788	18.5227	16235	170.76	0.206979	12	70	78
	Dingxi	2014	2411	28	0	0	0	301.4	2901643	10470	24.28	50.35	25.06	19.66	1802643	16.2786	5222	99.95	0.348078	18	114	70
	Longnan	2014	2412	28	0	0	1	283.23	2625279	10171	26.43	48.35	1.44	20.27	1644455	16.58	5731	56.71	0.114873	3	32	64
Qinghai	Xining	2014	2501	29	0	0	0	202.6	10657811	46762	49.79	46.7	513	1084	2481367	34.9	67257	186.4	2.29962	97	244	142
Ningxia	Yinchuan	2014	2601	30	0	0	1	212.89	13886244	65942	54.02	42.17	957.48	3850.94	2639036	78.4723	93508	379.8	3.03456	149	609	78
	Shizuishan	2014	2602	30	0	0	1	76.5	4672622	61001	64.98	29.9	142.54	312.99	790531	9.5101	7802	65.37	0.887099	34	146	17
	Wuzhong	2014	2603	30	0	0	1	143.5	3834317	28572	57.04	28.9	12.04	92.46	1449493	10.4476	3567	81.99	0.443475	32	128	23
	Guyuan	2014	2604	30	0	0	0	153.3	2010289	16268	27.49	50.71	0	0.26	1654252	6.5334	6820	60.03	0.0235631	3	34	9
	Zhongwei	2014	2605	30	0	0	0	122.2	2975704	26354	46.16	38.44	21.09	45.78	1061792	6.3619		135.1	0.275222	22	64	16
Xinjiang	Wulumuqi	2014	2701	31	0	0	1	266.91	24614698	70428	36.81	62.08	1067.88	7216.7	4048053	70.43	167580	846.77	7.933	343	1657	255
	Kelamayi	2014	2702	31	0	0	1	29.5818	8476725	153084	75.49	23.91	430.99	80.55	938698	17.0579	4897	140.71	1.18605	43	298	12
Beijing	Beijing	2013	1	1	1	0	1	1316.3	195005600	148181	22.32	76.85	366844	63097.6	41736563	742.3	589234	23467.4	543.08	21387	34538	5883
Tianjin	Tianjin	2013	2	2	1	0	1	1003.97	143701600	143129	50.64	48.05	79503	49025	25492061	302.4	489919	9280.87	73.8254	3292	18293	3094
Hebei	Shijiazhuang	2013	101	3	1	0	1	1003.2	48636583	48491	48.51	41.44	6880.46	7118.27	5229442	92.9	399055	800	13.908	639	2589	629
	Tangshan	2013	102	3	1	0	1	747.4	61212139	82831	58.7	32.27	7058.18	5612.07	4971792	96.7	111758	904.77	5.07294	274	1726	336
	Qinhuangdao	2013	103	3	1	0	1	292.7	11687549	39889	38.29	47.03	1955	2418	2003166	34.2	169925	138.87	3.91747	206	1033	197
	Handan	2013	104	3	1	0	1	1011.95	30615043	30800	51.34	35.76	2239.87	1366.62	3671338	80.4	84180	540.04	3.73429	181	1214	72
	Xingtai	2013	105	3	1	0	0	762.88	16045756	21030	52.38	31.74	622	1209	2591944	45.7	47756	128.37	1.43753	47	675	397
	Baoding	2013	106	3	1	0	1	1163.9	29043115	24951	54.36	31.54	1130	4040	4604250	99.9	259287	245.67	6.88545	380	2393	539
	Zhangjiakou	2013	107	3	1	0	0	467.019	13169971	28201	42.13	39.56	66.31	321.63	2948208	39	15741	135.95	0.694794	26	356	28
	Chengde	2013	108	3	1	0	0	378.148	12720917	33653	51.08	32.38	25.712	230.101	2617543	30.3	41711	214.2	1.00308	40	206	44
	Cangzhou	2013	109	3	1	0	0	754.32	30129850	39960	52.27	37.34	490	2080	3524113	52.4	53811	206.87	2.06671	67	993	247
	Langfang	2013	110	3	1	0	1	439.4	19431340	46046	52.6	37.16	2860.13	3035.12	2924316	43.9	87167	316.34	3.09886	164	927	539
	Hengshui	2013	111	3	1	0	0	448.1	10702335	23889	52.18	32.1	577.72	3209.16	1855649	29.6	15313	79.06	1.55353	58	851	163
Shanxi	Taiyuan	2013	201	4	0	1	1	367.945	24128724	65746	43.6	54.8	3868.67	5294.82	3191090	96.7	378728	1129.69	20.7629	939	2186	326
	Datong	2013	202	4	0	1	1	337.5	9674311	28707	47.09	47.25	263.22	214.93	2340574	46.5	30001	115.71	1.07601	49	459	31
	Yangquan	2013	203	4	0	1	1	132.745	6118094	46001	57.68	40.63	93.14	120.24	863573	28.6	12356	92.44	0.494405	24	384	56
	Changzhi	2013	204	4	0	1	1	337.871	13337207	39343	65.01	30.74	217.16	837.41	2458799	45.1	32376	282.3	1.60361	74	613	179
	Jincheng	2013	205	4	0	1	1	219.313	10319143	47119	62.45	33.35	659.65	258.9	1573164	37.9	6168	216.18	0.807425	32	382	175
	Shuozhou	2013	206	4	0	1	1	174.4	10264012	58989	56.03	37.95	96.24	20.74	1544659	20.5	1002	140	0.369928	13	188	13
	Jinzhong	2013	207	4	0	1	0	230.1	10222281	30977	52.42	38.15	197.02	247.03	2136333	36.7	119071	172.87	1.31458	54	342	141
	Yuncheng	2013	208	4	0	1	0	522.4	11401151	21841	44.35	38.47	1263.1	482.57	2291650	36.9	46390	181.97	2.08876	69	476	165
	Xinzhou	2013	209	4	0	1	0	311.4	6547321	21052	50.01	40.31	3.72	193.79	2131680	26.3	18925	177.61	0.779562	25	207	147
	Linfen	2013	210	4	0	1	0	427.2	12239045	28663	59.86	33.01	554.91	162.13	2652646	38.9	43263	169.18	1.16973	67	304	185
	Lvliang	2013	211	4	0	1	0	393.9	12286015	31183	70.6	24.13	584.52	163.93	2922924	39.8	19749	258.81	0.703108	26	164	49
Neimenggu	Huhehaote	2013	301	5	0	1	0	233.96	27103900	115829	31.98	63.05	863.52	735.04	2948353	41.5	229258	312.91	5.38251	313	667	249
	Baotou	2013	302	5	0	1	1	225.02	35030200	155690	51.63	45.52	992.35	1112.73	3552582	43.1	70100	449.14	2.75649	120	711	99
	Wuhai	2013	303	5	0	1	1	55.3	5701293	103660	65.94	33.15	7	1.98	907362	10.4	3054	241.57	0.152398	2	28	8
	Chifeng	2013	304	5	0	1	0	464.295	16861549	36340	50.87	33.43	1050	118	3477996	36.5	18756	129.47	1.00579	41	286	49
	Tongliao	2013	305	5	0	1	0	321.2	17818000	55508	57.66	27.89	85.58	123	2983200	28.8	29294	212.04	0.678312	26	193	16
	Eerduosi	2013	306	5	0	1	1	154.34	39558982	197380	59.89	37.64	791	346	5186990	31	4271	398.83	0.631338	26	238	299
	Hulunbeier	2013	307	5	0	1	1	253.2	14305520	56544	47.69	33.92	1942	431	3140161	38.3	15138	313.39	0.354959	13	82	20
	Bayannaoer	2013	308	5	0	1	0	183.2	8348900	45622	56.23	24.33	1130	300	1922926	15.1	8041	93.05	0.29053	15	71	22
	Wulanchabu	2013	309	5	0	1	0	283.27	8337947	29463	52.42	31.55	14.4	32.47	2512916	16.7	20573	104.32	0.250301	14	39	19
Liaoning	Shenyang	2013	401	6	1	0	1	727.1	71585745	98467	51.67	43.84	7332.89	6995.81	8812817	152.8	383543	2779.31	39.243	1605	4472	1007
	Dalian	2013	402	6	1	0	1	591.4	76507861	129455	50.87	42.89	30903.4	36751.2	10835360	131.4	276275	4625.66	34.9312	1425	5582	572
	Anshan	2013	403	6	1	0	0	349.747	26232539	74950	53.06	41.91	2182.96	2697.13	3253879	62.9	37541	254.41	8.45911	363	1664	108
	Fushun	2013	404	6	1	0	0	218	13404459	61488	59.29	33.65	217.725	856.277	2289177	32.8	44246	268.3	2.56966	79	570	57
	Benxi	2013	405	6	1	0	0	152.307	11936598	78530	59.67	35.1	1766.85	2696.14	1823992	31.7	14861	288.3	1.06932	38	227	37
	Dandong	2013	406	6	1	0	0	239.6	11072964	46137	49.43	37.22	1710.02	3406.12	2243175	31.8	29386	215.94	2.37277	96	379	75
	Jinzhou	2013	407	6	1	0	0	305.9	13449310	43952	48.83	36.14	1432.77	2072.05	2242213	32.1	85265	256.58	2.48791	110	413	67
	Yingkou	2013	408	6	1	0	1	232.5	15131145	64941	52.72	40.04	2321.64	4368.9	2477586	29.1	22039	378.97	1.64975	58	499	76
	Fuxin	2013	409	6	1	0	0	191.1	6151240	32205	46.33	31.98	67.6173	265.796	1720375	22.7	45688	127.07	0.677491	31	362	45
	Liaoyang	2013	410	6	1	0	0	180	10799909	59999	62.94	30.8	235.414	683.948	1627540	19.9	17010	205.28	1.27031	45	275	88
	Panjin	2013	411	6	1	0	0	128.9	13510562	104733	67.45	24.07	488.817	817.798	1952589	49.8	6264	213.46	0.997499	36	433	60
	Tieling	2013	412	6	1	0	0	301.9	10312722	34148	50.6	29.45	218.138	636.137	2195327	28.2	17894	343.41	1.25237	38	459	47
	Chaoyang	2013	413	6	1	0	0	339.53	10028603	29496	49.86	28.37	158.214	504.23	2290576	30.4	4952	165.67	0.938505	36	219	97
	Huludao	2013	414	6	1	0	0	279.913	7751057	27682	46.9	39.99	225.728	1102.87	1805623	27.2	8402	237.92	1.56319	49	273	60
Jilin	Changchun	2013	501	7	0	1	1	752.671	50031808	66443	53.14	40.22	17117.9	3298.56	6329668	126.2	401823	788.25	26.3274	1221	2456	413
	Jilin	2013	502	7	0	1	1	429.114	26174061	61012	48.9	41.46	582.88	519.09	3278090	44.3	101143	443.32	3.38157	126	601	90
	Sipin	2013	503	7	0	1	1	328.398	12103434	36901	46.49	29.24	302.5	47.06	1784524	21.8	35920	71.21	1.08795	45	179	78
	Liaoyuan	2013	504	7	0	1	1	121.92	7003010	57402	59.15	32.55	104.83	115.36	938008	13.7	6139	52.33	0.278653	7	74	14
	Tonghua	2013	505	7	0	1	0	222.3	10034500	45200	54.19	36.42	408.29	182.43	2006417	29.8	12086	731.07	1.96564	88	156	69
	Baishan	2013	506	7	0	1	1	127.13	6736447	53043	59.45	31.77	95.82	197.95	1371568	19	934	121.37	0.591521	16	51	22
	Songyuan	2013	507	7	0	1	0	282.96	16504848	58321	47.52	36.43	2.28	87.82	1601074	27.4	3291	28.28	0.214024	6	123	23
	Baicheng	2013	508	7	0	1	0	199.1	6923486	34791	47.37	35.93	21.8	100.88	1560377	21.6	19213	71.07	0.219633	7	87	13
Heilongjiang	Haerbin	2013	601	8	0	1	0	995.21	50170491	50423	34.76	53.54	3643.29	2899.94	7097811	137.4	492382	1191.58	39.0126	1948	6392	2385
	Qiqihaer	2013	602	8	0	1	1	556.994	12303980	22090	36.68	40.54	156.995	667.592	1043247	42.5	51255	193.42	2.19347	80	1123	540
	Jixi	2013	603	8	0	1	0	186.6	5709117	30530	38.53	32.29	133.15	1068.26	774025	19	9141	89.17	0.511075	9	231	235
	Hegang	2013	604	8	0	1	0	107.8	3200142	29631	44.83	25.94	0.202	81.383	748032	22.5	5781	90.53	0.185755	8	121	244
	Shuangyashan	2013	605	8	0	1	0	149.8	5551063	37007	43.06	23.25	54.45	1145.48	1028572	16.2	2074	59.95	0.288059	13	315	262
	Daqing	2013	606	8	0	1	1	282.6	41814993	147756	79.36	16.44	2965.36	407.49	1850332	53.1	70010	300.59	4.99829	194	2171	300
	Yichun	2013	607	8	0	1	0	123.204	2844921	23129	32.57	32.35	108.03	104.24	995349	19.3	1070	54.52	0.151098	6	184	321
	Jiamusi	2013	608	8	0	1	1	242.058	7921480	32733	24.81	41.75	1101.9	1169.31	1993135	18.4	44935	62.77	0.575071	29	584	177
	Qitaihe	2013	609	8	0	1	0	91.96	2409883	26194	46.29	40.56	3.66	20.79	631117	12.7	1685	15.13	0.145784	3	106	54
	Mudanjiang	2013	610	8	0	1	1	265.102	12160742	46953	41.02	42.78	6689.21	5485.98	2213267	26.5	50074	225.33	0.934559	26	841	593
	Heihe	2013	611	8	0	1	0	171.5	3896462	22654	17.48	34.59	1055.52	3138.23	1324897	31.6	10216	114.73	0.284835	7	250	267
	Suihua	2013	612	8	0	1	1	556.2	11838630	21293	26.91	34.31	147.51	112.71	2757084	29.4	10210	112.24	0.836561	26	231	267
Shanghai	Shanghai	2013	3	9	1	0	1	1432.34	216021200	150853	37.16	62.24	237154	204244	45286106	619	504771	25766	297.976	11229	30662	8678
Jiangsu	Nanjing	2013	701	10	1	0	1	643.09	80117800	124600	43.07	54.38	23491.2	32266	8509085	216.1	807450	4012.26	99.7124	4925	10357	4577
	Wuxi	2013	702	10	1	0	1	472.23	80701800	170978	52.14	46.02	29224.2	41148.8	7114926	128.1	111391	3510.21	50.1085	2801	16217	22267
	Xuzhou	2013	703	10	1	0	1	1006.85	44358243	44050	47.75	42.5	1392.1	4897.09	5956105	109.8	136313	1448.55	8.88836	610	5183	4309
	Changzhou	2013	704	10	1	0	1	365.908	43609347	119151	51.61	45.22	8838.94	20373.8	4179007	71.5	106303	2211.19	24.6812	1210	12033	5178
	Suzhou	2013	705	10	1	0	1	653.837	130157000	199017	52.63	45.73	133641	175706	12126837	293.4	201926	7636.72	77.6238	4723	29620	56702
	Nantong	2013	706	10	1	0	1	766.51	50388916	65696	52.07	41.08	8536.54	21277.9	5764110	183.9	76272	1906.57	14.4046	791	6780	16529
	Lianyungang	2013	707	10	1	0	1	520.18	17854217	34335	45.22	40.26	2857.53	3783.64	3623814	47.2	37591	886.33	5.6767	289	1184	2756
	Huaian	2013	708	10	1	0	0	552.96	21558600	38985	45.6	41.75	879.57	2781.37	3850537	63.3	66876	888.13	4.97306	291	1624	3017
	Yancheng	2013	709	10	1	0	1	823.77	34755000	42178	47.07	38.85	2749.69	3778.6	5556174	88.6	54891	1978.79	5.16664	306	2139	2637
	Yangzhou	2013	710	10	1	0	0	459.84	32520078	70696	52.08	41.02	1956.54	7550.03	3192774	101.1	81717	1046.4	9.12059	439	4083	7024
	Zhenjiang	2013	711	10	1	0	1	271.75	29272800	107621	52.93	42.66	3726.9	6222.92	2862267	46.7	83052	1070.34	16.2306	949	3588	4898
	Taizhou	2013	712	10	1	0	1	507.801	30069100	59191	52.35	40.8	4149.59	6291.06	3438129	94.8	49089	770.95	6.80879	266	4161	4837
	Suqian	2013	713	10	1	0	1	572.11	17062756	29830	47.8	38.43	541.95	2780.22	3111628	54.4	17531	922.41	1.09771	69	1410	2929
Zhejiang	Hangzhou	2013	801	11	1	0	1	706.61	83435193	118013	43.89	52.93	20305	44766	8557370	282.6	471820	4626	118.345	5176	23789	14975
	Ningbo	2013	802	11	1	0	1	580.15	71288672	122912	52.49	43.64	34618.8	65710.2	9398939	171.4	148954	3760	45.3613	2245	28153	27923
	Wenzhou	2013	803	11	1	0	1	807.24	40038617	49614	50.34	46.78	2455.84	18146.5	4379565	103	79158	999.13	17.0097	716	14850	8276
	Jiaxing	2013	804	11	1	0	0	345.93	31476636	90973	54.86	40.2	10251	21512	3033633	79.8	63731	1205.67	9.37012	425	7332	7191
	Huzhou	2013	805	11	1	0	0	262.49	18031501	68823	52.86	40.17	1445	8088	1675076	48.2	26673	601.05	9.23009	548	4928	4804
	Shaoxing	2013	806	11	1	0	1	441.66	39672887	89758	53.01	42.12	5451.67	27914.8	3121077	135.5	77532	1587.29	14.9217	711	7788	6856
	Jinhua	2013	807	11	1	0	1	473.35	29587771	62553	48.86	46.4	1742	32532	3222488	90.1	81281	1213.64	10.2214	499	7297	8405
	Quzhou	2013	808	11	1	0	0	254.21	10565716	41597	52.62	39.52	1386	2390	1655099	20.4	12937	494.15	2.62971	129	1900	1404
	Zhoushan	2013	809	11	1	0	0	97.3054	9308493	95964	44.21	45.5	6023	6649	1898260	18.5	23301	402.25	2.34321	214	1162	202
	Taizhou	2013	810	11	1	0	0	594.04	31533369	53086	48.06	45.17	3157	18721	3290300	102.3	32018	882.93	15.4627	769	6187	5798
	Lishui	2013	811	11	1	0	0	263.92	9830769	37238	50.64	40.75	216	2373	1953767	18	39750	382.39	1.7927	85	2407	1806
Anhui	Hefei	2013	901	12	0	1	1	711.5	46729100	65631	55.29	39.42	6291.11	11898.9	6308509	144.5	443401	2601.65	25.5804	1616	8142	1811
	Wuhu	2013	902	12	0	1	1	384.539	20995271	54533	66.12	27.75	1501.86	3931.36	3196317	42.2	154451	2633.29	12.4049	774	6830	2722
	Bengbu	2013	903	12	0	1	1	366.603	10078541	27462	51.17	31.73	465.27	1244.23	1914991	26	63230	723.84	4.91242	422	2333	871
	Huainan	2013	904	12	0	1	1	243.29	8193895	33720	62.06	29.87	98.53	406.34	1686273	35.4	80692	329.14	1.61287	134	1590	122
	Maanshan	2013	905	12	0	1	0	228.4	12928032	56702	64.52	29.34	2238.8	1386.31	2025888	23.7	50867	608.93	4.0402	283	3172	422
	Huaibei	2013	906	12	0	1	1	214.502	7036634	32729	67.02	25.13	30.13	438.28	1087215	28.6	33165	134.06	1.17066	109	1456	185
	Tongling	2013	907	12	0	1	1	74.23	6806000	91973	72.14	26.1	5201.22	622.13	1005932	15.6	32559	485.51	1.5483	148	1727	107
	Anqing	2013	908	12	0	1	0	621.66	14182282	22801	53.14	32.61	309.57	1494.69	2797223	34.9	40896	558.34	1.23166	83	919	298
	Huangshan	2013	909	12	0	1	1	147.42	4702965	31993	46.33	42.66	101.86	701.54	1367264	11.7	18926	317.78	1.06069	60	666	205
	Chuzhou	2013	910	12	0	1	0	449.45	10861431	24190	53	27.84	472.75	1382.7	2508733	22.5	43735	347.55	1.47896	130	2202	821
	Fuyang	2013	911	12	0	1	1	1053.2	10624758	10090	41.09	33.25	251.57	1114.01	3126496	29.3	35361	190.28	1.51661	136	1312	447
	Suzhou	2013	912	12	0	1	0	641.93	10143289	15800	41.99	33.24	62.71	471.92	2226623	32	20446	136.49	0.663745	31	628	147
	Luan	2013	913	12	0	1	1	716.7	10102100	14089	47.33	32.39	23.44	777.2	2860000	73	40076	265.12	1.11617	119	2037	528
	Haozhou	2013	914	12	0	1	0	632.9	7910950	12498	40.46	34.89	48.57	377.73	2064319	22.1	11821	151.29	0.949854	104	616	322
	Chizhou	2013	915	12	0	1	0	161.91	4622452	28534	48.8	36.62	152.67	257.51	1306761	10.7	21359	178.87	0.869685	119	759	190
	Xuancheng	2013	916	12	0	1	1	280.2	8428049	30100	52.55	33.23	127.31	1751.52	2051803	56.3	11265	681.73	1.71682	96	1620	780
Fujian	Fuzhou	2013	1001	13	1	0	1	665.495	46784951	71427	45.6	45.8	12092.4	19337.1	5338424	142.8	318343	862.58	23.4622	1252	3984	1374
	Xiamen	2013	1002	13	1	0	0	196.784	30181565	153206	47.54	51.6	31740.3	52354	5167402	130.3	152546	1619.09	19.4478	958	5421	1952
	Putian	2013	1003	13	1	0	1	334.172	13428623	40205	56.56	35.03	1602.32	3169.49	1441627	46.6	18322	260.22	0.802981	50	485	858
	Sanming	2013	1004	13	1	0	0	278.5	14775868	53151	52.24	32.13	288.63	1343.55	1873622	24.1	24114	339.11	1.04643	62	619	147
	Quanzhou	2013	1005	13	1	0	1	703.51	52180021	74119	61.84	34.88	12664.3	16490.2	4222149	163.7	118697	922.75	6.75456	417	7701	5667
	Zhangzhou	2013	1006	13	1	0	0	489.46	22360244	45726	48.82	35.72	2631.24	7107.74	2622539	50.6	66106	400.4	2.20536	133	1599	1313
	Nanping	2013	1007	13	1	0	1	316.04	11058215	34994	43.51	33.25	138.17	1531.64	1781228	24.3	23632	171.62	1.27818	63	457	316
	Longyan	2013	1008	13	1	0	0	302.6	14798988	48842	53.79	34.19	1098.34	2117.24	1994163	34.5	16588	350.47	1.69173	119	1423	324
	Ningde	2013	1009	13	1	0	0	347.176	12387205	35698	50.66	31.28	418.03	2838.21	1859540	27.7	9178	173.91	1.47702	82	903	367
Jiangxi	Nanchang	2013	1101	14	0	1	1	510.08	33360265	65412	55.47	39.82	2403.8	7307.59	4193652	119.6	520148	542	10.4343	475	2450	467
	Jingdezhen	2013	1102	14	0	1	0	166.3	6802847	40981	58.28	34.03	25.5	1096	1353980	20.2	23167	114.18	1.06141	52	184	176
	Pingxiang	2013	1103	14	0	1	1	193.6	7983294	41151	59.34	33.61	24.67	1348.33	1496007	19.7	10363	243	0.719281	43	248	70
	Jiujiang	2013	1104	14	0	1	1	508.1	16017317	31530	56.08	35.8	707.19	4033.31	3382022	42.5	79596	382.03	0.893006	50	491	302
	Xinyu	2013	1105	14	0	1	1	121.5	8450692	69840	58	36.13	1005.61	1072.55	1271569	14.3	29146	207.05	0.518616	33	251	116
	Yingtan	2013	1106	14	0	1	0	124.7	5534700	44278	62.58	29.37	3490.81	943.01	1003652	13.4	5073	178.32	0.444867	18	187	29
	Ganzhou	2013	1107	14	0	1	0	928.52	16733140	18012	45.66	38.36	384.37	2915.73	4804153	54.3	84800	452.66	1.1065	68	646	1003
	Jian	2013	1108	14	0	1	0	509.1	11239013	22081	51.15	31.67	238.49	3322.92	2852905	34.3	17711	554.67	0.572924	39	311	228
	Yichun	2013	1109	14	0	1	1	578.1	13870708	23998	55.22	29.38	151.28	1831.93	3048682	42.3	43994	366.33	1.57309	94	477	263
	Fuzhou	2013	1110	14	0	1	0	419.6	9406413	22396	51.99	30.63	13.85	1246.68	2276705	36.6	24921	239.78	0.874494	56	247	221
	Shangrao	2013	1111	14	0	1	1	759.7	14013134	18438	50.61	34.94	134.42	3048.61	3562046	42.9	22761	278.86	0.692854	22	307	228
Shandong	Jinan	2013	1201	15	1	0	1	613.25	52301948	85321	39.26	55.3	4091.26	5483.16	5193190	148.1	727227	1088.07	42.1685	2251	9960	942
	Qingdao	2013	1202	15	1	0	1	773.7	80066000	103444	45.48	50.12	35926.1	41986.1	10142273	147.1	300246	2593.45	35.3806	1962	9589	2318
	Zibo	2013	1203	15	1	0	0	425.28	38012400	89441	57.12	39.25	3758.46	5249.98	3245438	93.9	90391	939.16	15.516	647	3670	1072
	Zaozhuang	2013	1204	15	1	0	0	396	18306300	46228	56.68	35.14	304.77	946.56	2078039	51.2	22605	177.93	1.98807	111	1578	286
	Dongying	2013	1205	15	1	0	1	187	32502000	173807	69.49	26.91	7345.02	5802.9	2322472	48.8	25833	503.38	4.68257	201	2733	126
	Yantai	2013	1206	15	1	0	1	651.17	56138700	86235	54.78	37.72	19829.7	29177.4	5417439	107.9	166639	1481.68	13.3107	748	3817	595
	Weifang	2013	1207	15	1	0	1	882.9	44207000	50065	51.97	38.23	4555.85	11604.2	4939637	92.7	125785	1537.05	8.56267	509	6402	1354
	Jining	2013	1208	15	1	0	1	847.8	35015400	41292	51.11	36.92	1896.11	3334.17	4282702	92.3	88694	779.89	5.23033	507	4755	277
	Taian	2013	1209	15	1	0	1	558.8	27907000	49923	49.01	41.67	1117.85	1366.96	2590660	77.9	101965	387.56	4.50842	260	2427	110
	Weihai	2013	1210	15	1	0	1	253.8	25496900	100381	51.49	40.53	6447.31	10702.4	2639893	56	61266	866.61	6.09961	431	2015	617
	Weihai	2013	1211	15	1	0	0	290.13	15001600	51730	52.28	38.95	29160.1	3879.18	1582461	32.1	22365	179.13	1.43806	126	1522	79
	Linyi	2013	1213	15	1	0	0	1090.4	33368100	30613	47.47	43.07	4772.19	4635.48	4054963	101.1	61503	477.13	7.61757	478	1577	714
	Dezhou	2013	1214	15	1	0	1	578.8	24605900	42497	52.9	35.98	1511.65	2026.46	2673469	57	40014	542.29	2.5554	181	2230	359
	Liaocheng	2013	1215	15	1	0	0	597.5	23658700	39563	53.39	34.72	4186.45	2003.03	2582490	48.4	41972	347.54	4.08302	248	1501	135
	Binzhou	2013	1216	15	1	0	0	381.64	21557271	56433	51.31	38.9	4746.68	3542.5	2517062	52.4	46625	422.52	2.66248	191	2641	249
	Heze	2013	1217	15	1	0	0	957.5	20500100	21421	54.32	33.24	1216.95	1750	3202391	50.1	33409	356.48	2.48444	148	1803	223
Henan	Zhengzhou	2013	1301	16	0	1	1	751	62019000	67485	55.96	41.67	17683.3	25066.2	8161571	192	747637	1726.49	23.8684	1238	7042	2288
	Kaifeng	2013	1302	16	0	1	0	553.1	13635447	24657	44.71	34.73	88.5691	411.314	1970201	47.7	86625	221.06	1.54558	65	414	72
	Luoyang	2013	1303	16	0	1	1	692.3	31407596	45387	57.74	34.34	502.277	1292.56	3733705	72.8	118507	752.75	12.946	718	3052	386
	Pingdingshan	2013	1304	16	0	1	1	537.5	15568788	28938	58.23	31.33	110.966	365.137	2265588	57.3	59307	266.19	2.14707	107	983	185
	Anyang	2013	1305	16	0	1	0	602	16836494	27968	57.08	31.09	1425.85	441.273	2167807	57.2	62282	411.74	2.15274	90	877	136
	Hebi	2013	1306	16	0	1	1	161.17	6221183	37477	71.73	18.46	32.3791	231.811	869198	22.4	10701	87.22	0.729117	56	387	21
	Xinxiang	2013	1307	16	0	1	0	625	17660960	28258	56.59	31.39	253.959	872.726	2677605	72	141792	363.9	3.39362	149	1665	185
	Jiaozuo	2013	1308	16	0	1	0	366.6	17073608	46396	67.42	24.79	751.269	1510.38	1831407	49.4	83135	383.34	3.11864	172	1091	151
	Puyang	2013	1309	16	0	1	0	387.92	11304789	27110	66.18	20.68	59.4684	605.478	1738659	41	9876	219.83	2.10687	103	604	106
	Xuchang	2013	1310	16	0	1	1	484.9	18775574	37626	66.83	23.32	374.907	1768.49	2025610	44.2	33998	288.87	2.00604	94	1589	517
	Luohe	2013	1311	16	0	1	1	274.2	8615355	31443	67.8	19.72	189.805	254.712	1265438	30.2	29586	94.46	0.732981	44	299	151
	Sanmenxia	2013	1312	16	0	1	1	226.79	11920868	52515	65.9	25.74	108.31	183.867	1540695	27.9	13755	256.31	0.784628	24	359	40
	Nanyang	2013	1313	16	0	1	0	1170.9	24992201	21343	50.6	31.38	542.521	1253.05	4282854	88.1	68279	613.72	4.02783	185	1365	279
	Shangqiu	2013	1314	16	0	1	0	942.6	15382197	16312	46.81	30.88	40.3341	211.846	3148354	55.5	75419	201.04	0.800777	42	456	154
	Xinyang	2013	1315	16	0	1	0	859.83	15811632	18386	40.45	33.02	391.816	290.368	3048838	60.7	71509	177.03	0.628339	49	362	203
	Zhoukou	2013	1316	16	0	1	0	1130.84	17906548	15832	49.91	25.19	185.767	589.16	3542190	66.2	31750	304.9	0.890761	45	276	162
	Zhumadian	2013	1317	16	0	1	0	896	15420210	17210	43.77	30.69	84.841	319.552	3077076	61.8	31768	333.63	0.974059	67	342	205
Hubei	Wuhan	2013	1401	17	0	1	1	822.049	90512700	110113	48.57	47.72	9809	11943	11228838	198.5	966438	3159.67	71.9593	3276	11107	1797
	Huangshi	2013	1402	17	0	1	0	262.27	11420300	43589	61.22	30.44	1648.09	1204.56	1501619	33.4	36658	171.97	1.35291	61	701	354
	Shiyan	2013	1403	17	0	1	0	346.69	10805900	31141	50.62	36.14	59.57	446.28	2314229	60.9	48923	315.91	1.21114	53	880	198
	Yichang	2013	1404	17	0	1	1	400.08	28180700	70452	60.1	27.97	333.3	2016.57	3608522	85	59781	629.12	4.37635	218	1812	916
	Xiangyang	2013	1405	17	0	1	1	595.1	28140200	47294	57.26	29	185.47	1434.29	3648653	84.9	64625	466.99	1.89396	98	1597	394
	Ezhou	2013	1406	17	0	1	0	109.79	6309400	57358	59.45	28.11	314.04	176.24	708450	20.4	13116	102.51	0.562634	21	185	21
	Jingmen	2013	1407	17	0	1	0	300.78	12026100	39954	54.21	29.97	159.46	617.52	1587851	38.1	21223	230	0.883909	42	597	213
	Xiaogan	2013	1408	17	0	1	0	527.43	12389300	23509	48.62	31.76	244.95	779.8	2278988	79.7	37700	262.18	1.73626	127	585	229
	Jingzhou	2013	1409	17	0	1	0	661.01	13349300	20196	44.66	31.44	238.58	1127.4	2559244	41.6	113476	305.27	1.87023	90	716	238
	Huanggang	2013	1410	17	0	1	1	750.15	13325500	17767	39.12	34.11	84.34	451.33	3008193	44.5	48275	493.7	0.906961	61	500	243
	Xianning	2013	1411	17	0	1	1	300.5	8721100	28974	48.51	32.81	67.99	291.07	1566854	23.6	38955	207.81	0.568821	27	213	121
	Suizhou	2013	1412	17	0	1	0	257.6	6619400	25657	48.38	32.77	139.89	1126.71	1000426	15	6800	143.6	0.341757	15	335	130
Hunan	Changsha	2013	1501	18	0	1	1	662.812	71531346	107890	55.18	40.7	3726.62	6165.91	7018238	130.3	573447	2022.44	60.7818	2387	6967	1258
	Zhuzhou	2013	1502	18	0	1	1	399.6	19494317	48736	60.03	31.96	640.384	1925.94	2597452	45.5	74004	384.58	8.05032	341	1647	936
	Xiangtan	2013	1503	18	0	1	1	289.9	14430649	49761	59.03	32.59	1657.87	977.098	1834191	35.4	122216	313.02	4.4709	213	1178	697
	Hengyang	2013	1504	18	0	1	0	785.9	21694404	27601	47.91	36.49	552.66	1260.98	3642848	57.8	101423	192.13	1.93696	130	1104	449
	Shaoyang	2013	1505	18	0	1	0	808.3	11300386	13986	38.89	38.63	69.135	521.632	3068073	37.2	27107	99.35	0.733819	36	378	344
	Yueyang	2013	1506	18	0	1	1	560	24355050	43491	54.98	33.9	400.207	244.019	2799881	52.9	40212	324.52	3.21375	122	651	413
	Changde	2013	1507	18	0	1	1	607.2	22649358	37314	48.67	37.03	185.947	376.153	3173846	42.4	39521	203.42	1.95301	103	826	274
	Zhangjiajie	2013	1508	18	0	1	0	170.91	3656506	21383	25.4	62.15	0.592	45.2203	878954	8.9	11938	38.78	0.424876	33	63	45
	Yiyang	2013	1509	18	0	1	0	484.2	11231297	23399	44.98	35.78	43.4534	441.698	2006409	29.4	29455	181.24	1.31172	68	592	336
	Chenzhou	2013	1510	18	0	1	1	513.02	16855232	32920	57.42	32.64	1778.58	2009.47	3025851	36.1	21766	398.46	1.37685	86	464	488
	Yongzhou	2013	1511	18	0	1	0	622.6	11754466	18868	38.05	39.54	43.708	405.934	2576339	32.1	24812	154.92	1.19852	90	383	353
	Huaihua	2013	1512	18	0	1	0	521	11176674	21702	43.83	41.95	13.5872	69.7661	2571436	28.8	38145	122.08	1.04512	62	209	184
	Loudi	2013	1513	18	0	1	0	440.02	11181729	25471	54.07	31.39	1221.88	207.586	1891627	30.4	28191	142.86	1.22964	51	469	244
Guangdong	Guangzhou	2013	1601	19	1	0	1	832.31	154201434	185338	33.9	64.62	56089	62806.7	13861349	324.6	983051	5419.12	92.4156	4258	12086	10218
	Shaoguan	2013	1602	19	1	0	0	328.01	10100737	30795	42.4	44.6	1396.69	919.87	1683222	35.7	36612	250.76	1.41595	60	948	484
	Shenzhen	2013	1603	19	1	0	1	310.47	145002302	137477	43.43	56.54	231772	305702	16908280	457.4	82401	13298.1	392.78	11579	23247	16068
	Zhuhai	2013	1604	19	1	0	1	108.565	16623757	152512	51.07	46.33	27706.9	26581.3	2520300	74.6	127115	1165	11.3985	504	3236	1129
	Shantou	2013	1605	19	1	0	0	540	15659049	28998	52.22	42.21	2632.06	6601.53	1912649	55.5	9606	263.55	5.24005	210	1876	5316
	Foshan	2013	1606	19	1	0	1	381.613	70101725	183512	61.92	36.1	21411.4	42523.7	4883953	174.2	47297	1636.97	26.4836	1048	9490	9126
	Jiangmen	2013	1607	19	1	0	0	393	20001764	50895	50.65	41.41	5733.87	13998.9	2126085	59.5	34345	527.78	6.46051	298	2086	3123
	Zhanjiang	2013	1608	19	1	0	0	804.23	20600069	25622	39.53	40.01	2890.15	2622.8	2654423	50.3	76589	129.65	2.53815	124	453	502
	Maoming	2013	1609	19	1	0	0	757.69	21601686	28498	41.36	41.37	417.74	806.22	2185926	44.8	33563	106.19	0.787379	44	444	573
	Zhaoqing	2013	1610	19	1	0	1	429.82	16600720	38606	47.65	36.54	2190.92	4825.59	2004040	40.7	66648	339.89	2.09975	114	809	382
	Huizhou	2013	1611	19	1	0	0	343.37	26783541	78086	57.89	37	24072.2	33321.5	3282913	86.1	27012	556.35	5.9213	477	2576	3010
	Meihzou	2013	1612	19	1	0	0	524.96	8000148	15238	36.2	43.22	218.64	1544.12	2062983	29.5	22185	126.49	1.49434	44	637	609
	Shanwei	2013	1613	19	1	0	0	352.53	6717548	19030	46.99	36.89	2223.04	1951.24	1053077	24.9	4558	82.54	0.512644	24	334	488
	Heyuan	2013	1614	19	1	0	0	360.945	6803296	18846	49.55	38.24	985.38	2246.6	1697211	25.4	12398	135.21	0.476207	22	264	230
	Yangjiang	2013	1615	19	1	0	0	285.128	10398362	36485	49.41	32.04	288.21	2092.27	1142992	24.5	8033	120.2	0.388808	6	246	945
	Qingyuan	2013	1616	19	1	0	0	409.78	10930403	26660	39.41	45.25	2108.66	2239.92	1856505	31.5	12229	209.69	0.68865	48	279	279
	Dongguan	2013	1617	19	1	0	1	188.93	54900207	90477	45.88	53.75	62208	90863.7	4446589	244.9	60877	1703.07	23.187	1515	12215	9365
	Zhongshan	2013	1618	19	1	0	1	154.091	26389329	171359	55.47	42	9151.03	26477.6	2366583	90.8	38641	1055.94	8.86097	483	4888	8920
	Chaozhou	2013	1619	19	1	0	0	267.16	7803423	29226	55.86	37.1	1133.81	2783.44	855845	21.1	16427	57.29	1.60005	82	615	2230
	Jieyang	2013	1620	19	1	0	0	682.68	16053517	23504	63.15	27.23	312.14	4380.31	1637455	39.1	11813	65.96	1.52379	52	532	1787
	Yunfu	2013	1621	19	1	0	0	290.336	6022990	20769	43.11	34.44	509.58	1071.75	1090843	21.2	7435	180.07	0.45551	29	185	266
Guangxi	Nanning	2013	1701	20	1	0	1	724.431	28035444	38723	39.62	47.89	2068.47	2351.7	4183976	90.6	441524	621	7.58749	521	1240	276
	Liuzhou	2013	1702	20	1	0	1	372.35	20100543	54034	63.43	28.65	2009.57	874.72	2405829	60.7	65249	411.34	2.96956	181	1017	206
	Guilin	2013	1703	20	1	0	1	521.78	16579048	31761	47.82	34.11	164.81	758.89	2865608	42.6	161523	429.93	5.90204	332	757	187
	Wuzhou	2013	1704	20	1	0	0	336.2	9917096	29515	66.03	22.34	1265.74	499.32	1762808	20.1	13469	247	0.739576	28	173	264
	Beihai	2013	1705	20	1	0	0	169.4	7349971	43491	50.84	29.73	1332.22	1366.11	996343	13.8	16502	243.91	0.810576	36	182	44
	Fangchenggang	2013	1706	20	1	0	0	93.03	5251470	56467	56.38	30.58	3221.91	1078.39	884790	11	3341	84.23	0.0942334	3	108	58
	Qinzhou	2013	1707	20	1	0	0	396.52	7537500	18986	42.04	33.85	2477.99	1052.43	1335904	19.4	17737	133.66	0.419943	42	127	84
	Guigang	2013	1708	20	1	0	1	538.16	7420091	13792	40.88	37.45	99.8	121.43	1404630	18.2	2130	100.52	0.304615	6	143	141
	Yulin	2013	1709	20	1	0	0	700.88	11984584	17096	43.94	35.71	126.87	289.92	2069458	35.8	16392	215.06	0.838916	41	671	187
	Baise	2013	1710	20	1	0	0	411.7	8038711	19511	53.81	27.64	211.19	386.67	2316889	21.2	24220	244.14	0.427149	34	117	39
	Hezhou	2013	1711	20	1	0	0	233.55	4238481	18113	46.31	31.84	127.31	72.2	1072592	10	10024	118.36	0.511491	47	72	37
	Hechi	2013	1712	20	1	0	0	413.72	5286188	12769	35.9	38.79	443.9	37.58	1933371	19.7	13672	172.02	0.247465	14	97	41
	Laibin	2013	1713	20	1	0	0	255.62	5155700	20139	42.58	31.35	73.3099	46.3399	1236425	14.1	6295	151.98	0.146841	7	84	28
	Chongzuo	2013	1714	20	1	0	0	246.5	5846288	23669	42.46	31.98	519.13	9758.32	1409118	13.7	35093	135.51	0.055375	9	31	23
Hainan	Haikou	2013	1801	21	1	0	0	163.233	9046355	55499	23.99	69.59	3250	1890	1319978	48.6	146231	193.13	6.75235	371	494	125
	Sanya	2013	1802	21	1	0	0	57.6927	3734888	64395	19.76	66.9	84.47	66.57	884207	11.1	41768	286.41	0.154616	8	26	24
Chongqing	Chongqing	2013	4	22	0	0	1	3358.42	126566900	37691	50.55	41.53	21906.6	46797.5	30622648	923.3	707610	3865.29	48.4074	2495	16607	5948
Sichuan	Chengdu	2013	1901	23	0	0	1	1187.99	91088904	76674	45.91	50.22	18698.2	31882.3	11617542	529.3	701701	2059.98	69.8098	3335	17537	14364
	Zigong	2013	1902	23	0	0	0	329.729	10016028	30352	59.77	28.31	398.04	615.55	1399376	21.9	31626	212.37	1.92686	97	456	143
	Panzhihua	2013	1903	23	0	0	0	112	8008832	71507	74.57	21.95	64.08	123.06	1150583	24.8	21843	151.2	4.07118	205	629	153
	Luzhou	2013	1904	23	0	0	0	508.42	11404815	22450	60.01	26.35	21.95	204.59	2501142	35.9	43178	241.27	1.48225	100	295	154
	Deyang	2013	1905	23	0	0	0	392.037	13959445	35611	60.06	26	1038.95	2352.56	1896741	35.7	56002	254.29	3.57897	146	793	261
	Mianyang	2013	1906	23	0	0	1	547.4	14551243	26602	51.38	32.2	1006.57	1803.27	2906401	48.1	111283	556.65	6.49465	347	1428	1106
	Guangyuan	2013	1907	23	0	0	0	310.223	5187500	16734	48.11	33.71	41.81	308.38	1772708	16.8	8547	115.87	0.439643	39	238	110
	Suining	2013	1908	23	0	0	1	379.4	7366143	19436	55.18	26.83	151.82	403.83	1441078	20.5	14634	88.86	0.759664	38	376	180
	Neijiang	2013	1909	23	0	0	0	426.837	10693429	25043	61.84	21.67	47.53	315.46	1193944	24.9	23428	65.69	0.495843	28	209	181
	Leshan	2013	1910	23	0	0	0	356.003	11347900	31876	61.58	26.88	293.3	826.44	1936946	29.3	43741	158.69	1.67771	84	382	78
	Nanchong	2013	1911	23	0	0	0	758.95	13285528	17504	51.84	25.79	18.04	654.46	3097030	42.3	66605	136.18	0.748154	37	353	261
	Meishan	2013	1912	23	0	0	0	352.18	8600424	24433	57.12	26.07	88.05	199.97	1726618	19.8	22242	74.26	1.22695	55	348	107
	Yibin	2013	1913	23	0	0	0	550.438	13428937	24416	60.65	24.56	250.05	562.46	2554295	35.8	24020	303.34	1.89953	75	625	311
	Guangan	2013	1914	23	0	0	0	470.4	8351436	17769	52.38	29.66	10.62	981.92	1625740	13	7945	72.02	0.222254	14	198	122
	Dazhou	2013	1915	23	0	0	0	687.6	12454149	18102	53.14	25.46	177.26	137.05	2559609	34	21348	138.44	0.352735	27	189	180
	Yaan	2013	1916	23	0	0	1	156.981	4179698	26622	57.48	27.39	3.63	65.24	2610709	10.7	42446	126.59	1.09867	63	286	87
	Bazhong	2013	1917	23	0	0	0	390.203	4159422	10665	46.03	34.97	0	143.6	1912040	26.5	231	62.82	0.172923	10	87	52
	Ziyang	2013	1918	23	0	0	0	507.302	10923616	21546	55.63	22.85	270.57	119.32	1648956	27.3	959	192.21	0.414663	30	443	126
Guizhou	Guiyang	2013	2001	24	0	0	1	379.1	20854252	55024	40.69	55.4	739	5579	3936020	97.7	325347	936.38	15.2335	552	2273	852
	Liupanshui	2013	2002	24	0	0	1	325.41	8821100	27142	57.11	36.31	497.28	0.29	2191657	25	9599	124.3	0.28546	16	279	116
	Zunyi	2013	2003	24	0	0	1	778.462	15846700	20369	46.96	39.92	31.09	345.97	3667565	40.8	58463	325.54	2.11318	99	741	581
	Anshun	2013	2004	24	0	0	0	285.622	4291600	15006	38.32	47.47	10.5	150.46	1515453	16.9	13095	104.25	0.892545	19	186	345
	Bijie	2013	2005	24	0	0	1	870.6	10419300	11962	43.17	37.97	3.17	105.85	3537459	30.6	13249	121	0.309838	19	99	129
	Tongren	2013	2006	24	0	0	1	429.21	5352236	12476	28.96	45.61	1.63	11.87	2358178	18.1	19812	65	0.21874	16	88	166
Yunnan	Kunming	2013	2101	25	0	0	1	546.8	34153115	62437	45.01	50.03	6774.32	10122.8	5857610	137.3	386097	1217.09	22.0716	953	2936	549
	Qujing	2013	2102	25	0	0	0	641.89	15839411	24672	52.93	28.81	36	335	2972639	50.1	23829	257.06	0.762302	67	213	76
	Yuxi	2013	2103	25	0	0	0	214.7	11024677	51278	60.3	29.5	34.69	679.35	2047496	27.8	17213	208.67	2.2206	111	480	96
	Baoshan	2013	2104	25	0	0	0	256.92	4497419	17500	34.52	36.9	115.56	85.46	1506183	18.3	11097	87.11	0.349939	14	64	21
	Zhaotong	2013	2105	25	0	0	0	586.5	6347027	10813	50.25	29.82	0.04	10.43	2612585	23.8	6619	122.57	0.250889	8	31	33
	Lijiang	2013	2106	25	0	0	0	120.1	2488114	20734	45.29	38.65	0.51	110.5	1132028	10.9	23422	89.24	0.318931	20	12	72
	Puer	2013	2107	25	0	0	0	258.4	4253855	16488	38.16	31.78	349	179.18	2016070	17.3	9468	112.43	0.2992	29	55	32
	Lincang	2013	2108	25	0	0	0	236.4	4160951	17631	42.22	26.45	125	128	1813260	15	5626	59.96	0.235527	11	20	5
Xizang	Lasa	2013	2201	26	0	0	1	52.0094	3048700	50812	35.28	60.87	41	3164	1319166	41.7	19059	300	0.818908	38	30	25
Shaanxi	Xian	2013	2301	27	0	0	0	806.93	48841300	60522	43.36	52.18	9507.15	8478.19	7298119	198.4	752682	789.76	70.1809	3885	10917	1428
	Tongchuan	2013	2302	27	0	0	0	85.6	3219750	37439	66.8	26.45	1.05	15.18	811520	12	3342	42.63	0.0460647	4	47	38
	Baoji	2013	2303	27	0	0	1	385.6	15459100	40049	65.82	23.99	189.07	698.33	2203859	39.1	37030	196.95	2.39131	117	703	456
	Xianyang	2013	2304	27	0	0	1	533.2	18603870	34904	57.85	25.2	126.82	478.34	2657448	54.4	120755	144.74	5.36208	176	565	225
	Weinan	2013	2305	27	0	0	1	569.8	13490070	23667	55.09	29.9	41.34	202.01	2758626	47.1	17200	169.16	1.36238	55	312	153
	Yanan	2013	2306	27	0	0	1	237.8	13541350	56896	72.23	19.84	0	95.98	2946793	31.8	26739	202.89	0.353991	31	264	60
	Hanzhong	2013	2307	27	0	0	0	386.24	8817300	22843	45.1	34.74	6.45	66.7	2143635	30	43181	132.02	0.802415	53	532	243
	Yulin	2013	2308	27	0	0	0	377	28467500	75511	69.75	25.35	4.17	41.94	4222195	41.1	16172	495.78	0.369845	16	171	46
	Ankang	2013	2309	27	0	0	0	308.3	6045520	19628	53.16	31.86	1.47	27.78	1872089	17.2	20150	59.01	0.323519	7	59	60
	Shangluo	2013	2310	27	0	0	0	250.64	5108800	20354	50.29	32.37	14.87	47.58	1463373	18.9	16469	72.22	0.26186	16	68	42
Gansu	Lanzhou	2013	2401	28	0	0	1	321.43	17762823	48138	46.19	51.05	469	3588	2423426	65.4	464824	304.75	13.1193	592	1277	123
	Jiayuguan	2013	2402	28	0	0	0	20	2262175	113109	74.5	23.86	814.55	13.15	225419	66	3210	14.93	0.0605602	4	85	1
	jinchang	2013	2403	28	0	0	1	45.9374	2520357	53625	72.67	21.07	3732.75	42.67	386400	11.8	3349	22.95	0.598174	21	252	3
	Baiyin	2013	2404	28	0	0	1	177	4633061	26175	54.63	33.86	450.03	331	1177355	18.9	2192	66.28	0.566776	55	346	30
	Tianshui	2013	2405	28	0	0	0	378	4543365	12019	37.08	44.29	98.86	269.38	1738953	23	41460	121.48	0.801418	33	189	61
	Wuwei	2013	2406	28	0	0	0	188.5	3811838	20168	43.59	33.01	1.77	21.63	1334030	14.2	16703	42.38	0.196137	21	121	144
	Zhangye	2013	2407	28	0	0	0	131.3	3359718	25647	35.12	38.93	0.2	23.03	964116	13.6	20390	61.82	0.428914	19	146	42
	Pingliang	2013	2408	28	0	0	0	231.9	3410775	14702	42.98	34.75	1.283	17.428	1300000	15.6	6550	65.13	0.122381	5	34	23
	Jiuquan	2013	2409	28	0	0	1	101.873	6419382	57832	53.02	36.39	7.754	99.352	966940	15	7037	91.44	0.230988	12	335	54
	Qingyang	2013	2410	28	0	0	0	264.1	6053667	22931	59.47	27.81	0	86.63	1833559	17.4	15715	157.04	0.172146	10	185	80
[truncated: 3,454 more rows]
